# Supplementary material for: Prevalence of Blastocystis sp. infection in several hosts in Brazil: a systematic review and meta-analysis
Source: Parasit Vectors. 2020 Jan 14;13:30. doi: 10.1186/s13071-020-3900-2 (PMC6961275; doi:10.1186/s13071-020-3900-2)
Supplement: Supplementary file 5 — Additional file 5: Table S2. The accession numbers for GenBank sequences. [file 13071_2020_3900_MOESM5_ESM.xlsx]

## Sheet: Table S2
Additional file 5: Table S2. 255 SSU rDNA gene sequences from Blastocystis sp. of human and animal hosts. The sequences were extracted from the Genbank or NCBI database.
Host	State/Country	ST	GenBank ID	Base pairs	Author/year
Birds - A. anser	Rio de Janeiro/Brazil	ST1	MG280720.1	370	Valenca-Barbosa C. et al., 2018
Swine	Rio de Janeiro/Brazil	ST1	MG280721.1	370	Valenca-Barbosa C. et al., 2018
Swine	Rio de Janeiro/Brazil	ST1	MG280722.1	370	Valenca-Barbosa C. et al., 2018
Swine	Rio de Janeiro/Brazil	ST1	MG280723.1	370	Valenca-Barbosa C. et al., 2018
Marsupials - M. nudicautatus	Rio de Janeiro/Brazil	ST1	MG280724.1	370	Valenca-Barbosa C. et al., 2018
Marsupials - D. aurita	Rio de Janeiro/Brazil	ST1	MG280725.1	370	Valenca-Barbosa C. et al., 2018
Marsupials - D. aurita	Rio de Janeiro/Brazil	ST1	MG280726.1	370	Valenca-Barbosa C. et al., 2018
Marsupials - D. aurita	Rio de Janeiro/Brazil	ST1	MG280727.1	370	Valenca-Barbosa C. et al., 2018
Nonhuman primates - M. fuscata	Rio de Janeiro/Brazil	ST1	MG280728.1	370	Valenca-Barbosa C. et al., 2018
Nonhuman primates - Aotus	Rio de Janeiro/Brazil	ST1	MG280729.1	370	Valenca-Barbosa C. et al., 2018
Nonhuman primates - P. troglodytes	Rio de Janeiro/Brazil	ST2	MG280730.1	369	Valenca-Barbosa C. et al., 2018
Nonhuman primates - M. mulatta	Rio de Janeiro/Brazil	ST2	MG280731.1	369	Valenca-Barbosa C. et al., 2018
Nonhuman primates - M. fascicularis	Rio de Janeiro/Brazil	ST2	MG280732.1	369	Valenca-Barbosa C. et al., 2018
Nonhuman primates - M. mulatta	Rio de Janeiro/Brazil	ST2	MG280733.1	369	Valenca-Barbosa C. et al., 2018
Nonhuman primates - M. mulatta	Rio de Janeiro/Brazil	ST2	MG280734.1	369	Valenca-Barbosa C. et al., 2018
Nonhuman primates - M. mulatta	Rio de Janeiro/Brazil	ST2	MG280735.1	369	Valenca-Barbosa C. et al., 2018
Nonhuman primates - M. mulatta	Rio de Janeiro/Brazil	ST2	MG280736.1	369	Valenca-Barbosa C. et al., 2018
Nonhuman primates - M. mulatta	Rio de Janeiro/Brazil	ST2	MG280737.1	369	Valenca-Barbosa C. et al., 2018
Nonhuman primates - M. mulatta	Rio de Janeiro/Brazil	ST2	MG280738.1	369	Valenca-Barbosa C. et al., 2018
Nonhuman primates - M. mulatta	Rio de Janeiro/Brazil	ST2	MG280739.1	369	Valenca-Barbosa C. et al., 2018
Nonhuman primates - M. mulatta	Rio de Janeiro/Brazil	ST2	MG280740.1	369	Valenca-Barbosa C. et al., 2018
Nonhuman primates - M. fascicularis	Rio de Janeiro/Brazil	ST3	MG280741.1	311	Valenca-Barbosa C. et al., 2018
Rodents - R. rattus	Rio de Janeiro/Brazil	ST3	MG280742.1	374	Valenca-Barbosa C. et al., 2018
Nonhuman primates - Papio	Rio de Janeiro/Brazil	ST3	MG280743.1	374	Valenca-Barbosa C. et al., 2018
Nonhuman primates - M. mulatta	Rio de Janeiro/Brazil	ST3	MG280744.1	374	Valenca-Barbosa C. et al., 2018
Swine	Rio de Janeiro/Brazil	ST4	MG280745.1	372	Valenca-Barbosa C. et al., 2018
Cockroach	Rio de Janeiro/Brazil	ST4	MG280746.1	372	Valenca-Barbosa C. et al., 2018
Swine	Rio de Janeiro/Brazil	ST5	MG280747.1	366	Valenca-Barbosa C. et al., 2018
Swine	Rio de Janeiro/Brazil	ST5	MG280748.1	366	Valenca-Barbosa C. et al., 2018
Swine	Rio de Janeiro/Brazil	ST5	MG280749.1	366	Valenca-Barbosa C. et al., 2018
Swine	Rio de Janeiro/Brazil	ST5	MG280750.1	366	Valenca-Barbosa C. et al., 2018
Swine	Rio de Janeiro/Brazil	ST5	MG280751.1	366	Valenca-Barbosa C. et al., 2018
Swine	Rio de Janeiro/Brazil	ST5	MG280752.1	366	Valenca-Barbosa C. et al., 2018
Swine	Rio de Janeiro/Brazil	ST5	MG280753.1	366	Valenca-Barbosa C. et al., 2018
Swine	Rio de Janeiro/Brazil	ST5	MG280754.1	366	Valenca-Barbosa C. et al., 2018
Swine	Rio de Janeiro/Brazil	ST5	MG280755.1	366	Valenca-Barbosa C. et al., 2018
Swine	Rio de Janeiro/Brazil	ST5	MG280756.1	366	Valenca-Barbosa C. et al., 2018
Swine	Rio de Janeiro/Brazil	ST5	MG280757.1	366	Valenca-Barbosa C. et al., 2018
Birds - G. gallus	Rio de Janeiro/Brazil	ST5	MG280758.1	366	Valenca-Barbosa C. et al., 2018
Swine	Rio de Janeiro/Brazil	ST5	MG280759.1	366	Valenca-Barbosa C. et al., 2018
Swine	Rio de Janeiro/Brazil	ST5	MG280760.1	366	Valenca-Barbosa C. et al., 2018
Swine	Rio de Janeiro/Brazil	ST5	MG280761.1	366	Valenca-Barbosa C. et al., 2018
Marsupials - D. aurita	Rio de Janeiro/Brazil	ST8	MG280762.1	372	Valenca-Barbosa C. et al., 2018
Nonhuman primates - M. mulatta	Rio de Janeiro/Brazil	ST8	MG280763.1	372	Valenca-Barbosa C. et al., 2018
Nonhuman primates - M. mulatta	Rio de Janeiro/Brazil	ST8	MG280764.1	372	Valenca-Barbosa C. et al., 2018
Swine	Rio de Janeiro/Brazil	ST8	MG280765.1	372	Valenca-Barbosa C. et al., 2018
Rodents - N. squamipes	Rio de Janeiro/Brazil	ST8	MG280766.1	372	Valenca-Barbosa C. et al., 2018
Nonhuman primates - Aotus	Rio de Janeiro/Brazil	ST8	MG280767.1	372	Valenca-Barbosa C. et al., 2018
Nonhuman primates - Ateles	Rio de Janeiro/Brazil	ST8	MG280768.1	372	Valenca-Barbosa C. et al., 2018
Armadillo - D. septemcinctus	Rio de Janeiro/Brazil	ST8	MG280769.1	372	Valenca-Barbosa C. et al., 2018
Nonhuman primates - L. lagotricha	Rio de Janeiro/Brazil	ST8	MG280770.1	372	Valenca-Barbosa C. et al., 2018
Nonhuman primates - Alouatta	Rio de Janeiro/Brazil	ST8	MG280771.1	372	Valenca-Barbosa C. et al., 2018
Human	Rio de Janeiro/Brazil	N.s.	KX523973.1	437	Barbosa CV et al., 2018
Human	Rio de Janeiro/Brazil	N.s.	KX523974.1	437	Barbosa CV et al., 2018
Human	Rio de Janeiro/Brazil	N.s.	KX523975.1	453	Barbosa CV et al., 2018
Human	Rio de Janeiro/Brazil	N.s.	KX523976.1	435	Barbosa CV et al., 2018
Human	Rio de Janeiro/Brazil	N.s.	KX523977.1	452	Barbosa CV et al., 2018
Human	Rio de Janeiro/Brazil	N.s.	KX523978.1	437	Barbosa CV et al., 2018
Human	Rio de Janeiro/Brazil	N.s.	KX523979.1	437	Barbosa CV et al., 2018
Human	Rio de Janeiro/Brazil	N.s.	KX523980.1	437	Barbosa CV et al., 2018
Human	Rio de Janeiro/Brazil	N.s.	KX523981.1	434	Barbosa CV et al., 2018
Human	Rio de Janeiro/Brazil	N.s.	KX523982.1	437	Barbosa CV et al., 2018
Human	Rio de Janeiro/Brazil	N.s.	KX523983.1	409	Barbosa CV et al., 2018
Human	Rio de Janeiro/Brazil	N.s.	KX523984.1	449	Barbosa CV et al., 2018
Human	Rio de Janeiro/Brazil	N.s.	KX523985.1	435	Barbosa CV et al., 2018
Human	Rio de Janeiro/Brazil	N.s.	KX523986.1	447	Barbosa CV et al., 2018
Human	Rio de Janeiro/Brazil	N.s.	KX523987.1	450	Barbosa CV et al., 2018
Human	Rio de Janeiro/Brazil	N.s.	KX523988.1	439	Barbosa CV et al., 2018
Human	Rio de Janeiro/Brazil	N.s.	KX523989.1	446	Barbosa CV et al., 2018
Human	Rio de Janeiro/Brazil	N.s.	KX523990.1	437	Barbosa CV et al., 2018
Human	Rio de Janeiro/Brazil	N.s.	KX523991.1	405	Barbosa CV et al., 2018
Human	Rio de Janeiro/Brazil	N.s.	KX523992.1	437	Barbosa CV et al., 2018
Human	Rio de Janeiro/Brazil	N.s.	KX523993.1	449	Barbosa CV et al., 2018
Human	Rio de Janeiro/Brazil	N.s.	KX523994.1	421	Barbosa CV et al., 2018
Human	Rio de Janeiro/Brazil	N.s.	KX523995.1	435	Barbosa CV et al., 2018
Human	Rio de Janeiro/Brazil	N.s.	KX523996.1	449	Barbosa CV et al., 2018
Human	Rio de Janeiro/Brazil	N.s.	KX523997.1	449	Barbosa CV et al., 2018
Human	Rio de Janeiro/Brazil	N.s.	KX523998.1	445	Barbosa CV et al., 2018
Human	Rio de Janeiro/Brazil	N.s.	KX523999.1	446	Barbosa CV et al., 2018
Human	Rio de Janeiro/Brazil	N.s.	KX524000.1	437	Barbosa CV et al., 2018
Human	Rio de Janeiro/Brazil	N.s.	KX524001.1	446	Barbosa CV et al., 2018
Human	Rio de Janeiro/Brazil	N.s.	KX524002.1	416	Barbosa CV et al., 2018
Human	Rio de Janeiro/Brazil	N.s.	KX524003.1	434	Barbosa CV et al., 2018
Human	Rio de Janeiro/Brazil	N.s.	KX524004.1	449	Barbosa CV et al., 2018
Human	Rio de Janeiro/Brazil	N.s.	KX524005.1	414	Barbosa CV et al., 2018
Human	Rio de Janeiro/Brazil	N.s.	KX524006.1	402	Barbosa CV et al., 2018
Human	Rio de Janeiro/Brazil	N.s.	KX524007.1	416	Barbosa CV et al., 2018
Human	Rio de Janeiro/Brazil	N.s.	KX524008.1	453	Barbosa CV et al., 2018
Human	Rio de Janeiro/Brazil	N.s.	KX524009.1	434	Barbosa CV et al., 2018
Human	Rio de Janeiro/Brazil	N.s.	KX524010.1	446	Barbosa CV et al., 2018
Human	Rio de Janeiro/Brazil	N.s.	KX524011.1	388	Barbosa CV et al., 2018
Human	Rio de Janeiro/Brazil	N.s.	KX524012.1	428	Barbosa CV et al., 2018
Human	Rio de Janeiro/Brazil	N.s.	KX524013.1	446	Barbosa CV et al., 2018
Human	Rio de Janeiro/Brazil	N.s.	KX524014.1	435	Barbosa CV et al., 2018
Human	Rio de Janeiro/Brazil	N.s.	KX524015.1	420	Barbosa CV et al., 2018
Human	Rio de Janeiro/Brazil	N.s.	KX524016.1	417	Barbosa CV et al., 2018
Human	Rio de Janeiro/Brazil	N.s.	KX524017.1	437	Barbosa CV et al., 2018
Human	Rio de Janeiro/Brazil	N.s.	KX524018.1	436	Barbosa CV et al., 2018
Human	Rio de Janeiro/Brazil	N.s.	KX524019.1	448	Barbosa CV et al., 2018
Human	Rio de Janeiro/Brazil	N.s.	KX524020.1	447	Barbosa CV et al., 2018
Human	Rio de Janeiro/Brazil	N.s.	KX524021.1	447	Barbosa CV et al., 2018
Human	Rio de Janeiro/Brazil	N.s.	KX524022.1	446	Barbosa CV et al., 2018
Human	Rio de Janeiro/Brazil	N.s.	KX524023.1	447	Barbosa CV et al., 2018
Human	Rio de Janeiro/Brazil	N.s.	KX524024.1	420	Barbosa CV et al., 2018
Human	Rio de Janeiro/Brazil	N.s.	KX524025.1	446	Barbosa CV et al., 2018
Human	Rio de Janeiro/Brazil	N.s.	KX524026.1	449	Barbosa CV et al., 2018
Human	Rio de Janeiro/Brazil	N.s.	KX524027.1	446	Barbosa CV et al., 2018
Human	Rio de Janeiro/Brazil	N.s.	KX524028.1	447	Barbosa CV et al., 2018
Human	Rio de Janeiro/Brazil	N.s.	KX524029.1	446	Barbosa CV et al., 2018
Human	Rio de Janeiro/Brazil	N.s.	KX524030.1	414	Barbosa CV et al., 2018
Human	Rio de Janeiro/Brazil	N.s.	KX524031.1	449	Barbosa CV et al., 2018
Human	Rio de Janeiro/Brazil	N.s.	KX524032.1	449	Barbosa CV et al., 2018
Human	Rio de Janeiro/Brazil	N.s.	KX524033.1	447	Barbosa CV et al., 2018
Human	Rio de Janeiro/Brazil	N.s.	KX524034.1	443	Barbosa CV et al., 2018
Human	Rio de Janeiro/Brazil	N.s.	KX524035.1	391	Barbosa CV et al., 2018
Human	Rio de Janeiro/Brazil	N.s.	KX524036.1	449	Barbosa CV et al., 2018
Human	Rio de Janeiro/Brazil	N.s.	KX524037.1	449	Barbosa CV et al., 2018
Human	Rio de Janeiro/Brazil	N.s.	KX524038.1	447	Barbosa CV et al., 2018
Human	Rio de Janeiro/Brazil	N.s.	KX524039.1	447	Barbosa CV et al., 2018
Human	Rio de Janeiro/Brazil	N.s.	KX524040.1	413	Barbosa CV et al., 2018
Human	Rio de Janeiro/Brazil	N.s.	KX524041.1	448	Barbosa CV et al., 2018
Human	Rio de Janeiro/Brazil	N.s.	KX524042.1	446	Barbosa CV et al., 2018
Human	Rio de Janeiro/Brazil	N.s.	KX524043.1	446	Barbosa CV et al., 2018
Human	Rio de Janeiro/Brazil	N.s.	KX524044.1	447	Barbosa CV et al., 2018
Human	Rio de Janeiro/Brazil	N.s.	KX524045.1	437	Barbosa CV et al., 2018
Human	Rio de Janeiro/Brazil	N.s.	KX524046.1	449	Barbosa CV et al., 2018
Human	Rio de Janeiro/Brazil	N.s.	KX524047.1	447	Barbosa CV et al., 2018
Human	Rio de Janeiro/Brazil	N.s.	KX524048.1	434	Barbosa CV et al., 2018
Human	Rio de Janeiro/Brazil	N.s.	KX524049.1	434	Barbosa CV et al., 2018
Human	Rio de Janeiro/Brazil	N.s.	KX524050.1	391	Barbosa CV et al., 2018
Human	Rio de Janeiro/Brazil	N.s.	KX524051.1	431	Barbosa CV et al., 2018
Human	Rio de Janeiro/Brazil	N.s.	KX524052.1	435	Barbosa CV et al., 2018
Human	Rio de Janeiro/Brazil	N.s.	KX524053.1	435	Barbosa CV et al., 2018
Human	Rio de Janeiro/Brazil	N.s.	KX524054.1	437	Barbosa CV et al., 2018
Human	Rio de Janeiro/Brazil	N.s.	KX524055.1	437	Barbosa CV et al., 2018
Human	Rio de Janeiro/Brazil	ST3	MG309719.1	431	Barbosa CV et al., 2018
Nonhuman primates	Rio de Janeiro/Brazil	ST8	KY438937.1	434	Barbosa CV, 2017
Nonhuman primates	Rio de Janeiro/Brazil	ST8	KY438938.1	434	Barbosa CV, 2017
Nonhuman primates	Rio de Janeiro/Brazil	ST8	KY438939.1	434	Barbosa CV, 2017
Nonhuman primates	Rio de Janeiro/Brazil	ST8	KY438940.1	434	Barbosa CV, 2017
Nonhuman primates	Rio de Janeiro/Brazil	ST8	KY438941.1	434	Barbosa CV, 2017
Nonhuman primates	Rio de Janeiro/Brazil	ST8	KY438942.1	434	Barbosa CV, 2017
Nonhuman primates	Rio de Janeiro/Brazil	ST1	KY438943.1	443	Barbosa CV, 2017
Nonhuman primates	Rio de Janeiro/Brazil	ST1	KY438944.1	443	Barbosa CV, 2017
Nonhuman primates	Rio de Janeiro/Brazil	ST3	KY438945.1	320	Barbosa CV, 2017
Nonhuman primates	Rio de Janeiro/Brazil	ST3	KY438946.1	321	Barbosa CV, 2017
Nonhuman primates	Rio de Janeiro/Brazil	ST3	KY438947.1	320	Barbosa CV, 2017
Nonhuman primates	Rio de Janeiro/Brazil	ST2	KY438948.1	384	Barbosa CV, 2017
Nonhuman primates	Rio de Janeiro/Brazil	ST2	KY438949.1	420	Barbosa CV, 2017
Nonhuman primates	Rio de Janeiro/Brazil	ST2	KY438950.1	420	Barbosa CV, 2017
Nonhuman primates	Rio de Janeiro/Brazil	ST2	KY438951.1	420	Barbosa CV, 2017
Nonhuman primates	Rio de Janeiro/Brazil	ST2	KY438952.1	420	Barbosa CV, 2017
Nonhuman primates	Rio de Janeiro/Brazil	ST2	KY438953.1	420	Barbosa CV, 2017
Nonhuman primates	Rio de Janeiro/Brazil	ST2	KY438954.1	420	Barbosa CV, 2017
Nonhuman primates	Rio de Janeiro/Brazil	ST2	KY438955.1	420	Barbosa CV, 2017
Nonhuman primates	Rio de Janeiro/Brazil	ST2	KY438956.1	420	Barbosa CV, 2017
Nonhuman primates	Rio de Janeiro/Brazil	ST2	KY438957.1	420	Barbosa CV, 2017
Nonhuman primates	Rio de Janeiro/Brazil	ST2	KY438958.1	420	Barbosa CV, 2017
Human	Rio de Janeiro/Brazil	ST1	KU892222.1	432	Valença-Barbosa CV et al., 2017
Human	Rio de Janeiro/Brazil	ST1	KU892223.1	449	Valença-Barbosa CV et al., 2017
Human	Rio de Janeiro/Brazil	ST1	KU892224.1	449	Valença-Barbosa CV et al., 2017
Human	Rio de Janeiro/Brazil	ST1	KU892225.1	449	Valença-Barbosa CV et al., 2017
Human	Rio de Janeiro/Brazil	ST1	KU892226.1	449	Valença-Barbosa CV et al., 2017
Human	Rio de Janeiro/Brazil	ST1	KU892227.1	449	Valença-Barbosa CV et al., 2017
Human	Rio de Janeiro/Brazil	ST1	KU892228.1	449	Valença-Barbosa CV et al., 2017
Human	Rio de Janeiro/Brazil	ST1	KU892229.1	449	Valença-Barbosa CV et al., 2017
Human	Rio de Janeiro/Brazil	ST1	KU892230.1	447	Valença-Barbosa CV et al., 2017
Human	Rio de Janeiro/Brazil	ST1	KU892231.1	449	Valença-Barbosa CV et al., 2017
Human	Rio de Janeiro/Brazil	ST1	KU892232.1	449	Valença-Barbosa CV et al., 2017
Human	Rio de Janeiro/Brazil	ST1	KU892233.1	449	Valença-Barbosa CV et al., 2017
Human	Rio de Janeiro/Brazil	ST1	KU892234.1	449	Valença-Barbosa CV et al., 2017
Human	Rio de Janeiro/Brazil	ST1	KU892235.1	449	Valença-Barbosa CV et al., 2017
Human	Rio de Janeiro/Brazil	ST1	KU892236.1	357	Valença-Barbosa CV et al., 2017
Human	Rio de Janeiro/Brazil	ST1	KU892237.1	449	Valença-Barbosa CV et al., 2017
Human	Rio de Janeiro/Brazil	ST1	KU892238.1	449	Valença-Barbosa CV et al., 2017
Human	Rio de Janeiro/Brazil	ST1	KU892239.1	449	Valença-Barbosa CV et al., 2017
Human	Rio de Janeiro/Brazil	ST1	KU892240.1	449	Valença-Barbosa CV et al., 2017
Human	Rio de Janeiro/Brazil	ST1	KU892241.1	429	Valença-Barbosa CV et al., 2017
Human	Rio de Janeiro/Brazil	ST1	KU892242.1	412	Valença-Barbosa CV et al., 2017
Human	Rio de Janeiro/Brazil	ST1	KU892243.1	445	Valença-Barbosa CV et al., 2017
Human	Rio de Janeiro/Brazil	ST1	KU892244.1	449	Valença-Barbosa CV et al., 2017
Human	Rio de Janeiro/Brazil	ST2	KU892245.1	370	Valença-Barbosa CV et al., 2017
Human	Rio de Janeiro/Brazil	ST2	KU892246.1	370	Valença-Barbosa CV et al., 2017
Human	Rio de Janeiro/Brazil	ST2	KU892247.1	370	Valença-Barbosa CV et al., 2017
Human	Rio de Janeiro/Brazil	ST2	KU892248.1	370	Valença-Barbosa CV et al., 2017
Human	Rio de Janeiro/Brazil	ST3	KU892249.1	445	Valença-Barbosa CV et al., 2017
Human	Rio de Janeiro/Brazil	ST3	KU892250.1	373	Valença-Barbosa CV et al., 2017
Human	Rio de Janeiro/Brazil	ST3	KU892251.1	395	Valença-Barbosa CV et al., 2017
Human	Rio de Janeiro/Brazil	ST3	KU892252.1	443	Valença-Barbosa CV et al., 2017
Human	Rio de Janeiro/Brazil	ST3	KU892253.1	445	Valença-Barbosa CV et al., 2017
Human	Rio de Janeiro/Brazil	ST3	KU892254.1	445	Valença-Barbosa CV et al., 2017
Human	Rio de Janeiro/Brazil	ST3	KU892255.1	445	Valença-Barbosa CV et al., 2017
Human	Rio de Janeiro/Brazil	ST3	KU892256.1	445	Valença-Barbosa CV et al., 2017
Human	Rio de Janeiro/Brazil	ST3	KU892257.1	445	Valença-Barbosa CV et al., 2017
Human	Rio de Janeiro/Brazil	ST3	KU892258.1	445	Valença-Barbosa CV et al., 2017
Human	Rio de Janeiro/Brazil	ST3	KU892259.1	422	Valença-Barbosa CV et al., 2017
Human	Rio de Janeiro/Brazil	ST3	KU892260.1	445	Valença-Barbosa CV et al., 2017
Human	Rio de Janeiro/Brazil	ST3	KU892261.1	445	Valença-Barbosa CV et al., 2017
Human	Rio de Janeiro/Brazil	ST3	KU892262.1	445	Valença-Barbosa CV et al., 2017
Human	Rio de Janeiro/Brazil	ST3	KU892263.1	452	Valença-Barbosa CV et al., 2017
Human	Rio de Janeiro/Brazil	ST3	KU892264.1	445	Valença-Barbosa CV et al., 2017
Human	Rio de Janeiro/Brazil	ST3	KU892265.1	436	Valença-Barbosa CV et al., 2017
Human	Rio de Janeiro/Brazil	ST3	KU892266.1	445	Valença-Barbosa CV et al., 2017
Human	Rio de Janeiro/Brazil	ST3	KU892267.1	445	Valença-Barbosa CV et al., 2017
Human	Rio de Janeiro/Brazil	ST3	KU892268.1	445	Valença-Barbosa CV et al., 2017
Human	Rio de Janeiro/Brazil	ST3	KU892269.1	445	Valença-Barbosa CV et al., 2017
Human	Rio de Janeiro/Brazil	ST3	KU892270.1	445	Valença-Barbosa CV et al., 2017
Human	Rio de Janeiro/Brazil	ST3	KU892271.1	445	Valença-Barbosa CV et al., 2017
Human	Rio de Janeiro/Brazil	ST3	KU892272.1	445	Valença-Barbosa CV et al., 2017
Human	Rio de Janeiro/Brazil	ST3	KU892273.1	445	Valença-Barbosa CV et al., 2017
Human	Rio de Janeiro/Brazil	ST3	KU892274.1	445	Valença-Barbosa CV et al., 2017
Human	Rio de Janeiro/Brazil	ST3	KU892275.1	445	Valença-Barbosa CV et al., 2017
Human	Rio de Janeiro/Brazil	ST4	KU892276.1	436	Valença-Barbosa CV et al., 2017
Human	Minas Gerais/Brazil	N.s.	KX257271.1	965	Cabrine-Santos,M., et al., 2017
Human	Minas Gerais/Brazil	N.s.	KX257272.1	965	Cabrine-Santos,M., et al., 2017
Human	Minas Gerais/Brazil	N.s.	KX257273.1	965	Cabrine-Santos,M., et al., 2017
Human	Minas Gerais/Brazil	N.s.	KX257274.1	968	Cabrine-Santos,M., et al., 2017
Human	Minas Gerais/Brazil	N.s.	KX257275.1	965	Cabrine-Santos,M., et al., 2017
Human	Minas Gerais/Brazil	N.s.	KX257276.1	968	Cabrine-Santos,M., et al., 2017
Human	Minas Gerais/Brazil	N.s.	KX257277.1	968	Cabrine-Santos,M., et al., 2017
Human	Minas Gerais/Brazil	N.s.	KX257278.1	965	Cabrine-Santos,M., et al., 2017
Human	Minas Gerais/Brazil	N.s.	KX257279.1	968	Cabrine-Santos,M., et al., 2017
Human	Minas Gerais/Brazil	N.s.	KX257280.1	965	Cabrine-Santos,M., et al., 2017
Human	Minas Gerais/Brazil	N.s.	KX257281.1	965	Cabrine-Santos,M., et al., 2017
Human	Minas Gerais/Brazil	N.s.	KX257282.1	965	Cabrine-Santos,M., et al., 2017
Human	Minas Gerais/Brazil	N.s.	KX257283.1	968	Cabrine-Santos,M., et al., 2017
Deer - Tragulus javanicus	China	ST13	KC148209.1	1765	Alfellani MA., et al., 2013
Cattle	China	ST14	KC148205.1	1772	Alfellani MA., et al., 2013
Goat - mouflon	China	ST14	KC148206.1	1708	Alfellani MA., et al., 2013
marsupial - Setonix brachyurus "quokka"	Australia	ST13	GU256934.1	1015	Parkar U et al, 2010
elephant	Australia	ST11	GU256922.1	995	Parkar U et al., 2010
Giraffe	Australia	ST12	GU256902.1	997	Parkar U et al., 2010
Nonhuman primates	Spain	ST3	HQ641650.1	481	Santin M. et al., 2011
Human	Spain	ST4	HQ641621.1	457	Santín M., et al., 2011
Nonhuman primates	Spain	ST2	HQ641645.1	479	Santin M. et al., 2011
Swine	USA	ST5	KF410599.1	447	Fayer R, et al., 2014
Human	USA	ST3	EU679346.1	1608	Whipps CM., et al., 2010
Human	USA	ST8	EU679348.1	1241	Whipps CM., et al., 2010
Nonhuman primates - Pan troglodytes	Czech Republic	ST8	JQ974945.1	1494	Uzlikova M., et al., 2014
Wistar rat	France	ST4	AY590113.1	1730	Noel C., et al., 2005
Wastewater	Philippines	ST1	GU992415.1	1709	Banaticla JE et al., 2011
Cattle	Japan	N.s.	AB107966.1	1784	Abe N., et al., 2004
Lemur - Varecia variegata	Japan	N.s.	AB107970.1	1779	Abe N., et al., 2004
Birds - Argusianus argus	Japan	N.s.	AB107971.1	1779	Abe N., et al., 2004
Pig	Japan	N.s.	AB107961.1	1770	Abe N., et al., 2004
Cattle	Japan	N.s.	AB107965.1	1769	Abe N., et al., 2004
Birds - Argusianus argus	Japan: Osaka	ST8	AB107971.1	1779	Abe N., et al., 2004
Pig	Japan	N.s.	AB070998.1	1784	Arisue,N., 2003
Human	Japan	N.s.	AB070987.1	1768	Arisue,N., 2003
Amphibian - Bufo japonicus japonicus	Japan	N.s.	AY266469.1	1769	Yoshikawa,H. et al., 2004
Human	USA	ST3	EU679346.1	1608	Whipps CM., et al., 2010
Human	USA	ST8	EU679348.1	1241	Whipps CM., et al., 2010
Pig	Philippines	ST2	EU445487.1	1767	Rivera,W.L., 2008
Human	Colombia	N.s.	KF002523.1	1768	Ramirez JD et al., 2014
Horse	Thailand	N.s.	AF538349.1	1025	Thathaisong U et al, 2003
N.s.= Not specified
