# Supplementary material for: Prevalence of Blastocystis sp. infection in several hosts in Brazil: a systematic review and meta-analysis
Source: Parasit Vectors. 2020 Jan 14;13:30. doi: 10.1186/s13071-020-3900-2 (PMC6961275; doi:10.1186/s13071-020-3900-2)
Supplement: Supplementary file 6 — Additional file 6: Text S2. The alignment used to perform phylogenetic inference. [file 13071_2020_3900_MOESM6_ESM.txt]

>MG280757.1 .
AGAACAATGTACAAATGTTATCGATAAACAATTGG---A-GGGCAA--GT----------
---CTGGTGCCAGCAGCCGCGGTAATTCCAGCTCCAATAGCGTATATTAACGTTGTTGCA
GTTAAAAAGCTCGTAGTTGAAATGTGG-GATGAA----G-TA-T----A--TAA-TG-AA
TT-TCTA---ATT--CA---ATT--GTAT-AT-TGA--T-TCC--C--C-TCTCCA--AT
--TTA---TTATTATGGG-TATTAATTTATT-TG-TAA-T-AAGAATTGGTCATTTACTG
TGAGAAAATTAGAGTGTTCAAAGCAGGCATTTGCTTGAATAGATTAGCATGGAATAATAC
T--AA-AAGGCTTT-TATGGTCG--ATTTAATTGGTTT-GTTCATAAAAGCAAGATTAAA
AGGAACAGTTGGGG-GTATTC
>KC148209.1 .
AGAACAACGCACAATAGTTATCGATAAACAATTGG---A-GGGCAA--GT----------
---CTGGTGCCAGCAGCCGCGGTAATTCCAGCTCCAATAGCGTATATTAACGTTGTTGCA
GTTAAAAAGCTCGTAGTTGAAGTGCGG-GGCAGACT-AG----T----G--TGG-TG---
TT-CA-----TTGAACG---C-T--GCGT-GTGTG---T-GCC--C--CCTCTCCA--AT
--TTG---TTGCTATGGG-TATTAATTTACT-TG-TAG-T-AATGGTTGGTCGTTTACTG
TGAGAAAATTAGAGTGTTCAAAGCAGGCATTTGCTTGAATATATTAGCATGGAATAATAT
C--AA-AAGGCTTT-TGTGGTCG--ATTTAATTGGTTT-GTTCATGAAAGCAAGATTAAA
AGGGACAGTTGGGG-GTATTC
>MG280753.1 .
AGAACAATGTACAAATGTTATCGATAAACAATTGG---A-GGGCAA--GT----------
---CTGGTGCCAGCAGCCGCGGTAATTCCAGCTCCAATAGCGTATATTAACGTTGTTGCA
GTTAAAAAGCTCGTAGTTGAAATGTGG-GATGAA----G-TA-T----A--TAA-TG-AA
TT-TCTA---ATT--CA---ATT--ATAT-AT-TGA--T-TCC--C--C-TCTCCA--AT
--TTA---TTATTATGGG-TATTAATTTATT-TG-TAA-T-AAGAATTGGTCATTTACTG
TGAGAAAATTAGAGTGTTCAAAGCAGGCATTTGCTTGAATAGATTAGCATGGAATAATAC
T--AA-AAGGCTTT-TATGGTCG--ATTTAATTGGTTT-GTTCATAAAAGCAAGATTAAA
AGGAACAGTTGGGG-GTATTC
>MG280747.1 .
AGAACAATGTACAAATGTTATCGATAAACAATTGG---A-GGGCAA--GT----------
---CTGGTGCCAGCAGCCGCGGTAATTCCAGCTCCAATAGCGTATATTAACGTTGTTGCA
GTTAAAAAGCTCGTAGTTGAAATGTGG-GATGAA----G-TA-T----A--TAA-TG-AA
TT-TCTA---ATT--CA---ATT--GTAT-AT-TGA--T-TCC--C--C-TCTCCA--AT
--TTA---TTATTATGGG-TATTAATTTATT-TG-TAA-T-AAGAATTGGTCATTTACTG
TGAGAAAATTAGAGTGTTCAAAGCAGGCATTTGCTTGAATAGATTAGCATGGAATAATAC
T--AA-AAGGCTTT-TATGGTCG--ATTTAATTGGTTT-GTTCATAAAAGCAAGATTAAA
AGGAACAGTTGGGG-GTATTC
>MG280755.1 .
AGAACAATGTACAAATGTTATCGATAAACAATTGG---A-GGGCAA--GT----------
---CTGGTGCCAGCAGCCGCGGTAATTCCAGCTCCAATAGCGTATATTAACGTTGTTGCA
GTTAAAAAGCTCGTAGTTGAAATGTGG-GATGAA----G-TA-T----A--TAA-TG-AA
TT-TCTA---ATT--CA---ATT--GTAT-AT-TGA--T-TCC--C--C-TCTCCA--AT
--TTA---TTATTATGGG-TATTAATTTATT-TG-TAA-T-AAGAATTGGTCATTTACTG
TGAGAAAATTAGAGTGTTCAAAGCAGGCATTTGCTTGAATAGATTAGCATGGAATAATAC
T--AA-AAGGCTTT-TATGGTCG--ATTTAATTGGTTT-GTTCATAAAAGCAAGATTAAA
AGGAACAGTTGGGG-GTATTC
>MG280759.1 .
AGAACAATGTACAAATGTTATCGATAAACAATTGG---A-GGGCAA--GT----------
---CTGGTGCCAGCAGCCGCGGTAATTCCAGCTCCAATAGCGTATATTAACGTTGTTGCA
GTTAAAAAGCTCGTAGTTGAAATGTGG-GATGAA----G-TA-T----A--TAA-TG-AA
TT-TCTA---ATT--CA---ATT--GTAT-AT-TGA--T-TCC--C--C-TCTCCA--AT
--TTA---TTATTATGGG-TATTAATTTATT-TG-TAA-T-AAGAATTGGTCATTTACTG
TGAGAAAATTAGAGTGTTCAAAGCAGGCATTTGCTTGAATAGATTAGCATGGAATAATAC
T--AA-AAGGCTTT-TATGGTCG--ATTTAATTGGTTT-GTTCATAAAAGCAAGATTAAA
AGGAACAGTTGGGG-GTATTC
>MG280748.1 .
AGAACAATGTACAAATGTTATCGATAAACAATTGG---A-GGGCAA--GT----------
---CTGGTGCCAGCAGCCGCGGTAATTCCAGCTCCAATAGCGTATATTAACGTTGTTGCA
GTTAAAAAGCTCGTAGTTGAAATGTGG-GATGAA----G-TA-T----A--TGA-TG-AA
TT-TA-AT--ATT--CA---ATT--ATAT-AT-TGA--T-TCC--C--C-TCTCCA--AT
--TTA---TTATTATGGG-TATTAATTTATT-TG-TAA-T-AAGAATTGGTCATTTACTG
TGAGAAAATTAGAGTGTTCAAAGCAGGCATTTGCTTGAATAGATTAGCATGGAATAATAC
T--AA-AAGGCTTT-TATGGTCG--ATTTAATTGGTTT-GTTCATAAAAGCAAGATTAAA
AGGAACAGTTGGGG-GTATTC
>MG280749.1 .
AGAACAATGTACAAATGTTATCGATAAACAATTGG---A-GGGCAA--GT----------
---CTGGTGCCAGCAGCCGCGGTAATTCCAGCTCCAATAGCGTATATTAACGTTGTTGCA
GTTAAAAAGCTCGTAGTTGAAATGTGG-GATGAA----G-TA-T----A--TGA-TG-AA
TT-TA-AT--ATT--CA---ATT--ATAT-AT-TGA--T-TCC--C--C-TCTCCA--AT
--TTA---TTATTATGGG-TATTAATTTATT-TG-TAA-T-AAGAATTGGTCATTTACTG
TGAGAAAATTAGAGTGTTCAAAGCAGGCATTTGCTTGAATAGATTAGCATGGAATAATAC
T--AA-AAGGCTTT-TATGGTCG--ATTTAATTGGTTT-GTTCATAAAAGCAAGATTAAA
AGGAACAGTTGGGG-GTATTC
>MG280750.1 .
AGAACAATGTACAAATGTTATCGATAAACAATTGG---A-GGGCAA--GT----------
---CTGGTGCCAGCAGCCGCGGTAATTCCAGCTCCAATAGCGTATATTAACGTTGTTGCA
GTTAAAAAGCTCGTAGTTGAAATGTGG-GATGAA----G-TA-T----A--TGA-TG-AA
TT-TA-AT--ATT--CA---ATT--ATAT-AT-TGA--T-TCC--C--C-TCTCCA--AT
--TTA---TTATTATGGG-TATTAATTTATT-TG-TAA-T-AAGAATTGGTCATTTACTG
TGAGAAAATTAGAGTGTTCAAAGCAGGCATTTGCTTGAATAGATTAGCATGGAATAATAC
T--AA-AAGGCTTT-TATGGTCG--ATTTAATTGGTTT-GTTCATAAAAGCAAGATTAAA
AGGAACAGTTGGGG-GTATTC
>KU892274.1 .
AGAACAACGTACAAACCTT--CGATAAACAATTGG---A-GGGCAA--GT----------
---CTGGTGCCAGCAGCCGCGGTAATTCCAGCTCCAATAGCGTATATTAACGTTGTTGCA
GTTAAAAAGCTCGTAGTTGAAATGAAG-G--G-T-A--GTTG-T----G--TAA-TG-AA
-TACA-----T-T--CGTGTATT-T-TGTTATTCAA--CTACC--C-TCCT-TCTAA-AT
--TCG-A--TAT-ATGAG-TATTAATTTACT-TG-TATATGGT-T-TTAGACATTTACTG
TGAGAAAATTAGAGTGTTCAAAGCAGGCATTTGCTTGAATATATTAGCATGGAATAATCA
T---GTATGATTTT-CATGAT-GT-ATTTGATTGGTTTGGTTGATGAGAATAAGATTAAA
AGGGACAGTTGGGG-GTATTC
>KX524026.1 .
AGAACAACGTACAAACCTTATCGATAAACAATTGG---A-GGGCAA--GT----------
---CTGGTGCCAGCAGCCGCGGTAATTCCAGCTCCAATAGCGTATATTAACGTTGTTGCA
GTTAAAAAGCTCGTAGTTGAAATGAAG-G--G-T-A--GTTG-T----G--TAA-TG-AA
-TACA-----T-T--CGTGTATT-T-TGTTATTCAA--GTATC--C-TCCT-TCTAA-AT
--TCG-A--TAT-ATGAG-TATTAATTTACT-TG-TATATGGT-T-TTAGACATTTACTG
TGAGAAAATTAGAGTGTTCAAAGCAGGCATTTGCTTGAATATATTAGCATGGAATAATCA
T---GTATGATTTT-CATGAT-GT-ATTTGATTGGTTTGGTTGATGAGAATAAGATTAAA
AGGGACAGTTGGGG-GTATTC
>KX524041.1 .
AGAACAACGTACAAACCTTATCGATAAACAATTGG---A-GGGCAA--GT----------
---CTGGTGCCAGCAGCCGCGGTAATTCCAGCTCCAATAGCGTATATTAACGTTGTTGCA
GTTAAAAAGCTCGTAGTTGAAATGAAG-G--G-T-A--GTTG-T----G--TAA-TG-AA
-TACA-----T-T--CGTGTATT-T-TGTTATTCAA--GTATC--C-TCCT-TCTAA-AT
--TCG-A--TAT-ATGAG-TATTAATTTACT-TG-TATATGGT-T-TTAGACATTTACTG
TGAGAAAATTAGAGTGTTCAAAGCAGGCATTTGCTTGAATATATTAGCATGGAATAATCA
T---GTATGATTTT-CATGAT-GT-ATTTGATTGGTTTGGTTGATGAGAATAAGATTAAA
AGGGACAGTTGGGG-GTATTC
>MG280742.1 .
AGAACAACGTACAAACCTTATCGATAAACAATTGG---A-GGGCAA--GT----------
---CTGGTGCCAGCAGCCGCGGTAATTCCAGCTCCAATAGCGTATATTAACGTTGTTGCA
GTTAAAAAGCTCGTAGTTGAAATGAAG-G--G-T-A--GTTG-T----G--TAA-TG-AA
-TACA-----T-T--CGTGTATT-T-TGTTATTCAA--GTACC--C-TCCT-TCTAA-AT
--TCG-A--TAT-ATGAG-TATTAATTTACT-TG-TATATGGT-T-TTAGACATTTACTG
TGAGAAAATTAGAGTGTTCAAAGCAGGCATTTGCTTGAATATATTAGCATGGAATAATCA
T---GTATGATTTT-CATGAT-GT-ATTTGATTGGTTTGGTTCATGAGAATAAGATTAAA
AGGGACAGTTGGGG-GTATTC
>KX524014.1 .
AGAACAACGTACAAACCTTATCGATAAACAATTGG---A-GGGCAA--GT----------
---CTGGTGCCAGCAGCCGCGGTAATTCCAGCTCCAATAGCGTATATTAACGTTGTTGCA
GTTAAAAAGCTCGTAGTTGAAATGAAG-G--G-T-A--GTTG-T----G--TAA-TG-AA
-TACA-----T-T--CGTGTATT-T-TGTTATTCAA--GTACC--C-TCCT-TCTAA-AT
--TCG-A--TAT-ATGAG-TATTAATTTACT-TG-TATATGGT-T-TTAGACATTTACTG
TGAGAAAATTAGAGTGTTCAAAGCAGGCATTTGCTTGAATATATTAGCATGGAATAATCA
T---GTATGATTTT-CATGAT-GT-ATTTGATTGGTTTGGTTGATGAGAATAAGATTAAA
AGGGACAGTTGGGG-GTATTC
>KX523990.1 .
AGAACAACGTACAAACCTTATCGATAAACAATTGG---A-GGGCAA--GT----------
---CTGGTGCCAGCAGCCGCGGTAATTCCAGCTCCAATAGCGTATATTAACGTTGTTGCA
GTTAAAAAGCTCGTAGTTGAAATGAAG-G--G-T-A--GTTG-T----G--TAA-TG-AA
-TACA-----T-T--CGTGTATT-T-TGTTATTCAA--GTACC--C-TCCT-TCTAA-AT
--TCG-A--TAT-ATGAG-TATTAATTTACT-TG-TATATGGT-T-TTAGACATTTACTG
TGAGAAAATTAGAGTGTTCAAAGCAGGCATTTGCTTGAATATATTAGCATGGAATAATCA
T---GTATGATTTT-CATGAT-GT-ATTTGATTGGTTTGGTTGATGAGAATAAGATTAAA
AGGGACAGTTGGGG-GTATTC
>KX523989.1 .
AGAACAACGTACAAACCTTATCGATAAACAATTGG---A-GGGCAA--GT----------
---CTGGTGCCAGCAGCCGCGGTAATTCCAGCTCCAATAGCGTATATTAACGTTGTTGCA
GTTAAAAAGCTCGTAGTTGAAATGAAG-G--G-T-A--GTTG-T----G--TAA-TG-AA
-TACA-----T-T--CGTGTATT-T-TGTTATTCAA--GTATC--C-TCCT-TCTAA-AT
--TCG-A--TAT-ATGAG-TATTAATTTACT-TG-TATATGGT-T-TTAGACATTTACTG
TGAGAAAATTAGAGTGTTCAAAGCAGGCATTTGCTTGAATATATTAGCATGGAATAATCA
T---GTATGATTTT-CATGAT-GT-ATTTGATTGGTTTGGTTCATGAGAATAAGATTAAA
AGGGACAGTTGGGG-GTATTC
>KX524046.1 .
AGAACAACGTACAAACCTTATCGATAAACAATTGG---A-GGGCAA--GT----------
---CTGGTGCCAGCAGCCGCGGTAATTCCAGCTCCAATAGCGTATATTAACGTTGTTGCA
GTTAAAAAGCTCGTAGTTGAAATGAAG-G--G-T-A--GTTG-T----G--TAA-TG-AA
-TACA-----T-T--CGTGTATT-T-TGTTATTCAA--GTATC--C-TCCT-TCTAA-AT
--TCG-A--TAT-ATGAG-TATTAATTTACT-TG-TATATGGT-T-TTAGACATTTACTG
TGAGAAAATTAGAGTGTTCAAAGCAGGCATTTGCTTGAATATATTAGCATGGAATAATCA
T---GTATGATTTT-CATGAT-GT-ATTTGATTGGTTTGGTTCATGAGAATAAGATTAAA
AGGGACAGTTGGGG-GTATTC
>KX524032.1 .
AGAACAACGTACAAACCTTATCGATAAACAATTGG---A-GGGCAA--GT----------
---CTGGTGCCAGCAGCCGCGGTAATTCCAGCTCCAATAGCGTATATTAACGTTGTTGCA
GTTAAAAAGCTCGTAGTTGAAATGAAG-G--G-T-A--GTTG-T----G--TAA-TG-AA
-TACA-----T-T--CGTGTATT-T-TGTTATTCAA--GTATC--C-TCCT-TCTAA-AT
--TCG-A--TAT-ATGAG-TATTAATTTACT-TG-TATATGGT-T-TTAGACATTTACTG
TGAGAAAATTAGAGTGTTCAAAGCAGGCATTTGCTTGAATATATTAGCATGGAATAATCA
T---GTATGATTTT-CATGAT-GT-ATTTGATTGGTTTGGTTCATGAGAATAAGATTAAA
AGGGACAGTTGGGG-GTATTC
>KX524004.1 .
AGAACAACGTACAAACCTTATCGATAAACAATTGG---A-GGGCAA--GT----------
---CTGGTGCCAGCAGCCGCGGTAATTCCAGCTCCAATAGCGTATATTAACGTTGTTGCA
GTTAAAAAGCTCGTAGTTGAAATGAAG-G--G-T-A--GTTG-T----G--TAA-TG-AA
-TACA-----T-T--CGTGTATT-T-TGTTATTCAA--GTATC--C-TCCT-TCTAA-AT
--TCG-A--TAT-ATGAG-TATTAATTTACT-TG-TATATGGT-T-TTAGACATTTACTG
TGAGAAAATTAGAGTGTTCAAAGCAGGCATTTGCTTGAATATATTAGCATGGAATAATCA
T---GTATGATTTT-CATGAT-GT-ATTTGATTGGTTTGGTTCATGAGAATAAGATTAAA
AGGGACAGTTGGGG-GTATTC
>KU892254.1 .
AGAACAACGTACAAACCTT--CGATAAACAATTGG---A-GGGCAA--GT----------
---CTGGTGCCAGCAGCCGCGGTAATTCCAGCTCCAATAGCGTATATTAACGTTGTTGCA
GTTAAAAAGCTCGTAGTTGAAATGAAG-G--G-T-A--GTTG-T----G--TAA-TG-AA
-TACA-----T-T--CGTGTATT-T-TGTTATTCAA--CTACC--C-TCCT-TCTAA-AT
--TCG-A--TAT-ATGAG-TATTAATTTACT-TG-TATATGGT-T-TTAGACATTTACTG
TGAGAAAATTAGAGTGTTCAAAGCAGGCATATGCTTGAATATATTAGCATGGAATAATCA
T---GTATGATTTT-CATGAT-GT-ATTTGATTGGTTTGGTTGATGAGAATAAGATTAAA
AGGGACAGTTGGGG-GTATTC
>KU892263.1 .
AGAACAACGTACAAACCTT--CGATAAACAATTGG---A-GGGCAA--GT----------
---CTGGTGCCAGCAGCCGCGGTAATTCCAGCTCCAATAGCGTATATTAACGTTGTTGCA
GTTAAAAAGCTCGTAGTTGAAATGAAG-G--G-T-A--GTTG-T----G--TAA-TG-AA
-TACA-----T-T--CGTGTATT-T-TGTTATTCAA--CTACC--C-TCCT-TCTAA-AT
--TCG-A--TAT-ATGAG-TATTAATTTACT-TG-TATATGGT-T-TTAGACATTTACTG
TGAGAAAATTAGAGTGTTCAAAGCAGGCATTTGCTTGAATATATTAGCATGGAATAATCA
T---GTATGATTTT-CATGAT-GT-ATTTGATTGGTTTGGTTCATGAGAATAAGATTAAA
AGGGACAGTTGGGG-GTATTC
>KU892250.1 .
AGAACAACGTACAAACCTT--CGATAAACAATTGG---A-GGGCAA--GT----------
---CTGGTGCCAGCAGCCGCGGTAATTCCAGCTCCAATAGCGTATATTAACGTTGTTGCA
GTTAAAAAGCTCGTAGTTGAAATGAAG-G--G-T-A--GTTG-T----G--TAA-TG-AA
-TACA-----T-T--CGTGTATT-T-TGTTATTCAA--CTACC--C-TCCT-TCTAA-AT
--TCG-A--TAT-ATGAG-TATTAATTTACT-TG-TATATGGT-T-TTAGACATTTACTG
TGAGAAAATTAGAGTGTTCAAAGCAGGCATATGCTTGAATATATTAGCATGGAATAATCA
T---GTATGATTTT-CATGAT-GT-ATTTGATTGGTTTGGTTGATGAGAATAAGATTAAA
AGGGACAGTTGGGG-GTATTC
>KU892257.1 .
AGAACAACGTACAAACCTT--CGATAAACAATTGG---A-GGGCAA--GT----------
---CTGGTGCCAGCAGCCGCGGTAATTCCAGCTCCAATAGCGTATATTAACGTTGTTGCA
GTTAAAAAGCTCGTAGTTGAAATGAAG-G--G-T-A--GTTG-T----G--TAA-TG-AA
-TACA-----T-T--CGTGTATT-T-TGTTATTCAA--CTACC--C-TCCT-TCTAA-AT
--TCG-A--TAT-ATGAG-TATTAATTTACT-TG-TATATGGT-T-TTAGACATTTACTG
TGAGAAAATTAGAGTGTTCAAAGCAGGCATTTGCTTGAATATATTAGCATGGAATAATCA
T---GTATGATTTT-CATGAT-GT-ATTTGATTGGTTTGGTTGATGAGAATAAGATTAAA
AGGGACAGTTGGGG-GTATTC
>KU892255.1 .
AGAACAACGTACAAACCTT--CGATAAACAATTGG---A-GGGCAA--GT----------
---CTGGTGCCAGCAGCCGCGGTAATTCCAGCTCCAATAGCGTATATTAACGTTGTTGCA
GTTAAAAAGCTCGTAGTTGAAATGAAG-G--G-T-A--GTTG-T----G--TAA-TG-AA
-TACA-----T-T--CGTGTATT-T-TGTTATTCAA--CTACC--C-TCCT-TCTAA-AT
--TCG-A--TAT-ATGAG-TATTAATTTACT-TG-TATATGGT-T-TTAGACATTTACTG
TGAGAAAATTAGAGTGTTCAAAGCAGGCATTTGCTTGAATATATTAGCATGGAATAATCA
T---GTATGATTTT-CATGAT-GT-ATTTGATTGGTTTGGTTGATGAGAATAAGATTAAA
AGGGACAGTTGGGG-GTATTC
>KU892253.1 .
AGAACAACGTACAAACCTT--CGATAAACAATTGG---A-GGGCAA--GT----------
---CTGGTGCCAGCAGCCGCGGTAATTCCAGCTCCAATAGCGTATATTAACGTTGTTGCA
GTTAAAAAGCTCGTAGTTGAAATGAAG-G--G-T-A--GTTG-T----G--TAA-TG-AA
-TACA-----T-T--CGTGTATT-T-TGTTATTCAA--CTACC--C-TCCT-TCTAA-AT
--TCG-A--TAT-ATGAG-TATTAATTTACT-TG-TATATGGT-T-TTAGACATTTACTG
TGAGAAAATTAGAGTGTTCAAAGCAGGCATTTGCTTGAATATATTAGCATGGAATAATCA
T---GTATGATTTT-CATGAT-GT-ATTTGATTGGTTTGGTTGATGAGAATAAGATTAAA
AGGGACAGTTGGGG-GTATTC
>KU892267.1 .
AGAACAACGTACAAACCTT--CGATAAACAATTGG---A-GGGCAA--GT----------
---CTGGTGCCAGCAGCCGCGGTAATTCCAGCTCCAATAGCGTATATTAACGTTGTTGCA
GTTAAAAAGCTCGTAGTTGAAATGAAG-G--G-T-A--GTTG-T----G--TAA-TG-AA
-TACA-----T-T--CGTGTATT-T-TGTTATTCAA--CTACC--C-TCCT-TCTAA-AT
--TCG-A--TAT-ATGAG-TATTAATTTACT-TG-TATATGGT-T-TTAGACATTTACTG
TGAGAAAATTAGAGTGTTCAAAGCAGGCATTTGCTTGAATATATTAGCATGGAATAATCA
T---GTATGATTTT-CATGAT-GT-ATTTGATTGGTTTGGTTGATGAGAATAAGATTAAA
AGGGACAGTTGGGG-GTATTC
>KU892260.1 .
AGAACAACGTACAAACCTT--CGATAAACAATTGG---A-GGGCAA--GT----------
---CTGGTGCCAGCAGCCGCGGTAATTCCAGCTCCAATAGCGTATATTAACGTTGTTGCA
GTTAAAAAGCTCGTAGTTGAAATGAAG-G--G-T-A--GTTG-T----G--TAA-TG-AA
-TACA-----T-T--CGTGTATT-T-TGTTATTCAA--CTACC--C-TCCT-TCTAA-AT
--TCG-A--TAT-ATGAG-TATTAATTTACT-TG-TATATGGT-T-TTAGACATTTACTG
TGAGAAAATTAGAGTGTTCAAAGCAGGCATATGCTTGAATATATTAGCATGGAATAATCA
T---GTATGATTTT-CATGAT-GT-ATTTGATTGGTTTGGTTGATGAGAATAAGATTAAA
AGGGACAGTTGGGG-GTATTC
>KC148206.1 .
AGAACAATGTAAAAGAGTTATCGATAAACAATTGG---A-GGGCAA--GT----------
---CTGGTGCCAGCAGCCGCGGTAATTCCAGCTCCAATAGCGTATATTAACGTTGTTGCA
GTTAAAAAGCTCGTAGTTGAAGTGTGG-GGTGAA---AG-GA-T----G--TG--TG---
TT-CA-----TTT--TG---AAT--GTRT-GTCTGG--TCACC--C--CCTCTCCA--AT
--GTG---TTATTATGGG-TATTAATTTACT-TG-TAA-T-AGCTGTTGGTCATTTACTG
TGAGAAAATTAGAGTGTTCAAAGCAGGCATTTGCTTGAATATATTAGCATGGAATAATAA
T--AA-AAGGCTTT-TGTGGTCG--ATTTAATTGGTTT-GTTCATGAAAGCAAGATTAAT
AGGGACAGTTGGGG-GTATTC
>KX257283.1 .
NNNNNNNNNNNNNNNNNNNNNNNNNNNNNNNTTGG---A-GGGCAA--GT----------
---CTGGTGCCAGCAGCCGCGGTAATTCCAGCTCCAATAGCGTATATTAACGTTGTTGCA
GTTAAAAAGCTCGTAGTTGAAATGA-G-G--G-TGA--GTTG-T----G--TAG-TG-AA
-TACA-----T-T--CGTGTATT-T-TGTTAT-CAA--CTACC--C-TCCT-TCTAA-AT
--TCG-A--TAT-ATGAG-TATTAATTTACT-TG-TATATGGT-T-TTAGACGTTTACTG
TGAGAAAATTAGAGTGTTCAAAGCAGGCATTTGCTTGAATATATTAGCATGGAATAATCA
T---GTATGATTTT-CATGAT-GT-ATTTGATTGGTTTGGTTGATGAGAATAAGATTAAA
AGGGACAGTTGGGG-GTATTC
>KC148205.1 .
AGAACAATGTACAAGAGTTATCGATAAACAATTGG---A-GGGCAA--GT----------
---CTGGTGCCAGCAGCCGCGGTAATTCCAGCTCCAATAGCGTATATTAACGTTGTTGCA
GTTAAAAAGCTCGTAGTTGAAGTGTGG-GGTGAA---AG-GT-TT---G--TG---G---
TT-CG-----TTT--CG---T-TCCGCGT--TCTGC--TCACC--C--CCTCTCCA--AT
--GTG---TTGTTATGGG-TATTAATTTACT-TG-TAA-T-AGCTATTGGTCATTTACTG
TGAGAAAATTAGAGTGTTCAAAGCAGGCATTTGCTTGAATATATTAGCATGGAATAATAG
T--AA-AAGGCTTT-TGTGGTCG--ATTTAATTGGTTT-GTTCATGAAAGCAAGATTAAA
AGGGACAGTTGGGG-GTATTC
>HQ641650.1 .
AGAACAACGTACAAACCTTATCGATAAACAATTGG---A-GGGCAA--GT----------
---CTGGTGCCAGCAGCCGCGGTAATTCCAGCTCCAATAGCGTATATTAACGTTGTTGCA
GTTAAAAAGCTCGTAGTTGAAACGAAG-G--G-T-GGTGTTG-TT---G---GA-T--T-
-TACA-----T-T--CGTGTATT-T-C--TTT-CAACTCC-TC--CCTCCT-TCTAA-AT
--TCG-A--TAT-ATGAG-TATTAATTTACT-TG-TATATGGT-T-TTAGACATTTACTG
TGAGAAAATTAGAGTGTTCAAAGCAGGCATTTGCTTGAATATATTAGCATGGAATAATCA
T---GTATGATTTT-CATGAT-GT-ATTTGATTGGTTTTGGTCATGAGAATAAGATTAAA
AGGGACAGTTGGGG-GTATTC
>KX257276.1 .
NNNNNNNNNNNNNNNNNNNNNNNNNNNNNNNTTGG---A-GGGCAA--GT----------
---CTGGTGCCAGCAGCCGCGGTAATTCCAGCTCCAATAGCGTATATTAACGTTGTTGCA
GTTAAAAAGCTCGTAGTTGAAATGA-G-G--G-TGA--GTTG-T----G--TAG-TG-AA
-TACA-----T-T--CGTGTATT-T-TGTTAT-CAA--CTACC--C-TCCT-TCTAA-AT
--TCG-A--TAT-ATGAG-TATTAATTTACT-TG-TATATGGT-T-TTAGACGTTTACTG
TGAGAAAATTAGAGTGTTCAAAGCAGGCATTTGCTTGAATATATTAGCATGGAATAATCA
T---GTATGATTTT-CATGAT-GT-ATTTGATTGGTTTGGTTGATGAGAATAAGATTAAA
AGGGACAGTTGGGG-GTATTC
>KX257279.1 .
NNNNNNNNNNNNNNNNNNNNNNNNNNNNNNNTTGG---A-GGGCAA--GT----------
---CTGGTGCCAGCAGCCGCGGTAATTCCAGCTCCAATAGCGTATATTAACGTTGTTGCA
GTTAAAAAGCTCGTAGTTGAAATGA-G-G--G-TGA--GTTG-T----G--TAG-TG-AA
-TACA-----T-T--CGTGTATT-T-TGTTAT-CAA--GTACC--C-TCCT-TCTAA-AT
--TCG-A--TAT-ATGAG-TATTAATTTACT-TG-TATATGGT-T-TTAGACATTTACTG
TGAGAAAATTAGAGTGTTCAAAGCAGGCATATGCTTGAATATATTAGCATGGAATAATCA
T---GTATGATTTT-CATGAT-GT-ATTTGATTGGTTTGGTTGATGAGAATAAGATTAAA
AGGGACAGTTGGGG-GTATTC
>KX257274.1 .
NNNNNNNNNNNNNNNNNNNNNNNNNNNNNNNTTGG---A-GGGCAA--GT----------
---CTGGTGCCAGCAGCCGCGGTAATTCCAGCTCCAATAGCGTATATTAACGTTGTTGCA
GTTAAAAAGCTCGTAGTTGAAATGA-G-G--G-TGA--GTTG-T----G--TAG-TG-AA
-TACA-----T-T--CGTGTATT-T-TGTTAT-CAA--GTATC--C-TCCT-TCTAA-AT
--TCG-A--TAT-ATGAG-TATTAATTTACT-TG-TATATGGT-T-TTAGACATTTACTG
TGAGAAAATTAGAGTGTTCAAAGCAGGCATATGCTTGAATATATTAGCATGGAATAATCA
T---GTATGATTTT-CATGAT-GT-ATTTGATTGGTTTGGTTGATGAGAATAAGATTAAA
AGGGACAGTTGGGG-GTATTC
>KX257277.1 .
NNNNNNNNNNNNNNNNNNNNNNNNNNNNNNNTTGG---A-GGGCAA--GT----------
---CTGGTGCCAGCAGCCGCGGTAATTCCAGCTCCAATAGCGTATATTAACGTTGTTGCA
GTTAAAAAGCTCGTAGTTGAAATGA-G-G--G-TGA--GTTG-T----G--TAG-TG-AA
-TACA-----T-T--CGTGTATT-T-TGTTAT-CAA--GTATC--C-TCCT-TCTAA-AT
--TCG-A--TAT-ATGAG-TATTAATTTACT-TG-TATATGGT-T-TTAGACGTTTACTG
TGAGAAAATTAGAGTGTTCAAAGCAGGCATTTGCTTGAATATATTAGCATGGAATAATCA
T---GTATGATTTT-CATGAT-GT-ATTTGATTGGTTTGGTTCATGAGAATAAGATTAAA
AGGGACAGTTGGGG-GTATTC
>KX524011.1 .
NNNNNNNNNNNNNNNNNNNNNNNNNNNNNAATTGG---A-GGGCAA--GT----------
---CTGGTGCCAGCAGCCGCGGTAATTCCAGCTCCAATAGCGTATATTAACGTTGTTGCA
GTTAAAAAGCTCGTAGTTGAAATGAAG-G--G-T-A--GTTG-T----G--TAA-TG-AA
-TACA-----T-T--CGTGTATT-T-TGTTATTCAA--GTATC--C-TCCT-TCTAA-AT
--TCG-A--TAT-ATGAG-TATTAATTTACT-TG-TATATGGT-T-TTAGACATTTACTG
TGAGAAAATTAGAGTGTTCAAAGCAGGCATTTGCTTGAATATATTAGCATGGAATAATCA
T---GTATGATTTT-CATGAT-GT-ATTTGATTGGTTTGGTTGATGAGAATAAGATTAAA
AGGGACAGTTGGGG-GTATTC
>KX524006.1 .
NNNNNNNNNNNNNNNCCTTATCGATAAACAATTGG---A-GGGCAA--GT----------
---CTGGTGCCAGCAGCCGCGGTAATTCCAGCTCCAATAGCGTATATTAACGTTGTTGCA
GTTAAAAAGCTCGTAGTTGAAATGAAG-G--G-T-A--GTTG-T----G--TAA-TG-AA
-TACA-----T-T--CGTGTATT-T-TGTTATTCAA--GTATC--C-TCCT-TCTAA-AT
--TCG-A--TAT-ATGAG-TATTAATTTACT-TG-TATATGGT-T-TTAGACATTTACTG
TGAGAAAATTAGAGTGTTCAAAGCAGGCATTTGCTTGAATATATTAGCATGGAATAATCA
T---GTATGATTTT-CATGAT-GT-ATTTGATTGGTTTGGTTCATGAGAATAAGATTAAA
AGGGACAGTTGGGG-GTATTC
>GU256934.1 .
AGAACAACGCACAATAGTTATCGATAAACAATTGG---A-GGGCAA--GT----------
---CTGGTGCCAGCAGCCGCGGTAATTCCAGCTCCAATAGCGTATATTAACGTTGTTGCA
GTTAAAAAGCTCGTAGTTGAAGTGCGG-GGCAGACT-AG----T----G--TGG-TG---
TT-CA-----TTGAACG---C-T--GCGT-GTGTG---T-GCC--C--CCTCTCCA--AT
--TTG---TTGCTATGGG-TATTAATTTACT-TG-TAG-T-AATGGTTGGTCGTTTACTG
TGAGAAAATTAGAGTGTTCAAAGCAGGCATTTGCTTGAATATATTAGCATGGAATAATAT
C--AA-AAGGCTTT-TGTGGTCG--ATTTAATTGGTTT-GTTCATGAAAGCAAGATTAAA
AGGGACAGTTGGGG-GTATTC
>KU892262.1 .
AGAACAACGTACAAACCTT--CGATAAACAATTGG---A-GGGCAA--GT----------
---CTGGTGCCAGCAGCCGCGGTAATTCCAGCTCCAATAGCGTATATTAACGTTGTTGCA
GTTAAAAAGCTCGTAGTTGAAATGAAG-G--G-T-A--GTTG-T----G--TAA-TG-AA
-TACA-----T-T--CGTGTATT-T-TGTTATTCTA--CTACC--C-TCCT-TCTAA-AT
--TCG-A--TAT-ATGAG-TATTAATTTACT-TG-TATATGGT-T-TTAGACGTTTACTG
TGAGAAAATTAGAGTGTTCAAAGCAGGCATTTGCTTGAATATATTAGCATGGAATAATCA
T---GTATGATTTT-CATGAT-GT-ATTTGATTGGTTTGGTTCATGAGAATAAGATTAAA
AGGGACAGTTGGGG-GTATTC
>AB107966.1 .
AGAACAATGTACAAATGTTATCGATAAACAATTGG---A-GGGCAA--GT----------
---CTGGTGCCAGCAGCCGCGGTAATTCCAGCTCCAATAGCGTATATTAACGTTGTTGCA
GTTAAAAAGCTCGTAGTTGAAATGTGG-GATGAA----G-TA-T----A--TGA-TG-AA
TT-TT-AT--ATT--CA---ATT--ATAT-AT-TGA--T-TCC--C--C-TCTCCA--AT
--TTA---TTATTATGGG-TATTAATTTATT-TG-TAA-T-AAGAATTGGTCATTTACTG
TGAGAAAATTAGAGTGTTCAAAGCAGGCATTTGCTTGAATAGATTAGCATGGAATAATAC
T--AA-AAGGCTTT-TATGGTCG--ATTTAATTGGTTT-GTTCATAAAAGCAAGATTAAA
AGGAACAGTTGGGG-GTATTC
>AY266469.1 .
AGAACAATGTACAAATGTTATCGATAAACAATTGG---A-GGGCAA--GT----------
---CTGGTGCCAGCAGCCGCGGTAATTCCAGCTCCAATAGCGTATATTAACGTTGTTGCA
GTTAAAAAGCTCGTAGTTGAAATGTGG-GATGAA----G-TA-T----A--TGA-TG-AA
TT-TT-AT--ATT--CA---ATT--ATAT-AT-TGA--T-TCC--C--C-TCTCCA--AT
--TTA---TTATTATGGG-TATTAATTTATT-TG-TAA-T-AAGAATTGGTCATTTACTG
TGAGAAAAT-AGAGTGTTCAAAGCAGGCACTTGCTTGAATAGATTAGCATGGAATAATAC
T--AA-A-GGCTTT--ATGGTCG--ATTTAATTGGTT--GTTCATAAA-GCAAGATTAAA
-GGAACAGTTGGGG--TATTC
>GU256902.1 .
AGACCAATGTACAAGAGTTATCGATAAACAATTGG---A-GGGCAA--GT----------
---CTGGTGCCAGCAGCCGCGGTAATTCCAGCTCCAATAGCGTATATTAACGTTGTTGCA
GTTAAAAAGCTCGTAGTTGAAGTGTGG-G---------G-TA-T----A---AA-TG-AA
TT-GACTT--TTT--CAA--AGT--GAATGAA-TGAA-T-ACC--C--CCTCTCCA--A-
---TAAGTCTGT-ATGGG-TATTAAGTTATT-TG-TAC-T-GGCTGTTGGTCATTTACTG
TGAGAAAATTAGAGTGTTCAAAGCAGGCATTTGCTTGAATATGTTAGCATGGAATAATAA
T--AA-AAGGCTTT-TATGGTCG--ATTTAATTGGTTT-GTTCATGAAAGCAAGATTAAA
AGGGACAGTTGGGG-GTATTC
>AB070998.1 .
AGAACAATGTACAAATGTTATCGATAAACAATTGG---A-GGGCAA--GT----------
---CTGGTGCCAGCAGCCGCGGTAATTCCAGCTCCAATAGCGTATATTAACGTTGTTGCA
GTTAAAAAGCTCGTAGTTGAAATGTGG-GATGAA----G-TA-T----A--TGA-TG-AA
TT-TT-AT--ATT--CA---ATT--ATAT-AT-TGA--T-TCC--C--C-TCTCCA--AT
--TTA---TTATTATGGG-TATTAATTTATT-TG-TAA-T-AAGAATTGGTCATTTACTG
TGAGAAAATTAGAGTGTTCAAAGCAGGCATTTGCTTGAATAGATTAGCATGGAATAATAC
T--AA-AAGGCTTT-TATGGTCG--ATTTAATTGGTTT-GTTCATAAAAGCAAGATTAAA
AGGAACAGTTGGGG-GTATTC
>KF410599.1 .
AGAACAATGTACAAATGTTATCGATAAACAATTGG---A-GGGCAA--GT----------
---CTGGTGCCAGCAGCCGCGGTAATTCCAGCTCCAATAGCGTATATTAACGTTGTTGCA
GTTAAAAAGCTCGTAGTTGAAATGTGG-GATGAA----G-TA-T----A--TAA-TG-AA
TT-TCTA---ATT--CA---ATT--GTAT-AT-TGA--T-TCC--C--C-TCTCCA--AT
--TTA---TTATTATGGG-TATTAATTTATT-TG-TAA-T-AAGAATTGGTCATTTACTG
TGAGAAAATTAGAGTGTTCAAAGCAGGCATTTGCTTGAATAGATTAGCATGGAATAATAC
T--AA-AAGGCTTT-TATGGTCG--ATTTAATTGGTTT-GTTCATAAAAGCAAGATTAAA
AGGAACAGTTGGGG-GTATTC
>KU892275.1 .
AGAACAACGTACAAACCTT--CGATAAACAATTGG---A-GGGCAA--GT----------
---CTGGTGCCAGCAGCCGCGGTAATTCCAGCTCCAATAGCGTATATTAACGTTGTTGCA
GTTAAAAAGCTCGTAGTTGAAATGAAG-G--G-T-A--GTTG-T----G--TAA-TG-AA
-TACA-----T-T--CGTGTATT-T-TGTTATTCTA--CTACC--C-TCCT-TCTAA-AT
--TCG-A--TAT-ATGAG-TATTAATTTACT-TG-TATATGGT-T-TTAGACGTTTACTG
TGAGAAAATTAGAGTGTTCAAAGCAGGCATTTGCTTGAATATATTAGCATGGAATAATCA
T---GTATGATTTT-CATGAT-GT-ATTTGATTGGTTTGGTTCATGAGAATAAGATTAAA
AGGGACAGTTGGGG-GTATTC
>KU892264.1 .
AGAACAACGTACAAACCTT--CGATAAACAATTGG---A-GGGCAA--GT----------
---CTGGTGCCAGCAGCCGCGGTAATTCCAGCTCCAATAGCGTATATTAACGTTGTTGCA
GTTAAAAAGCTCGTAGTTGAAATGAAG-G--G-T-A--GTTG-T----G--TAA-TG-AA
-TACA-----T-T--CGTGTATT-T-TGTTATTCTA--CTACC--C-TCCT-TCTAA-AT
--TCG-A--TAT-ATGAG-TATTAATTTACT-TG-TATATGGT-T-TTAGACGTTTACTG
TGAGAAAATTAGAGTGTTCAAAGCAGGCATTTGCTTGAATATATTAGCATGGAATAATCA
T---GTATGATTTT-CATGAT-GT-ATTTGATTGGTTTGGTTCATGAGAATAAGATTAAA
AGGGACAGTTGGGG-GTATTC
>MG280744.1 .
AGAACAACGTACAAACCTTATCGATAAACAATTGG---A-GGGCAA--GT----------
---CTGGTGCCAGCAGCCGCGGTAATTCCAGCTCCAATAGCGTATATTAACGTTGTTGCA
GTTAAAAAGCTCGTAGTTGAAATGAAG-G--G-T-G--GTTG-TT---G--TGG-T--AA
-TACA-----T-T--CGTGTATTGT-CAACAT-CAA--CCATT--C-TCCT-TCTAA-AT
--TCG-A--TAT-ATGAG-TATTAATTTACT-TG-TATATGGT-T-TTAGACATTTACTG
TGAGAAAATTAGAGTGTTCAAAGCAGGCATTTGCTTGAATATATTAGCATGGAATAATCA
T---GTATGATTTT-CATGAT-GT-ATTTGATTGGTTTGGTTCATGAGAATAAGATTAAA
AGGGACAGTTGGGG-GTATTC
>KY438946.1 .
AGAACAACGTACAAACCTTATCGATAAACAATTGG---A-GGGCAA--GT----------
---CTGGTGCCAGCAGCCGCGGTAATTCCAGCTCCAATAGCGTATATTAACGTTGTTGCA
GTTAAAAAGCTCGTAGTTGAAATGAAG-A--G-T-G-TGTTG-TT---G--TGG-T--AA
-TACA-----T-T--CGTGTATTGT-CAACAT-CAA--CCATT--C-TCCT-TCTAA-AT
AAT-G----TAT-ATGAG-TATTAATTTACT-TG-TATATG-TAT-TTAGACATTTACTG
TGAGAAAATTAGAGTGTTCAAAGCAGGCATTTGCTTGAATATATTAGCATGGAATAATCA
T---GTATGATTTT-CATGNNNNNNNNNNNNNNNNNNNNNNNNNNNNNNNNNNNNNNNNN
NNNNNNNNNNNNNNNNNNNNN
>KX523997.1 .
AGAACAACGTACAAACCTTATCGATAAACAATTGG---A-GGGCAA--GT----------
---CTGGTGCCAGCAGCCGCGGTAATTCCAGCTCCAATAGCGTATATTAACGTTGTTGCA
GTTAAAAAGCTCGTAGTTGAAATGAAG-G--G-T-A--GTTG-T----G--TAA-TG-AA
-TACA-----T-T--CGTGTATT-T-TGTTATTCAA--GTACC--C-TCCT-TCTAA-AT
--TCG-A--TAT-ATGAG-TATTAATTTACT-TG-TATATGGT-T-TTAGACATTTACTG
TGAGAAAATTAGAGTGTTCAAAGCAGGCATTTGCTTGAATATATTAGCATGGAATAATCA
T---GTATGATTTT-CATGAT-GT-ATTTGATTGGTTTGGTTGATGAGAATAAGATTAAA
AGGGACAGTTGGGG-GTATTC
>MG280741.1 .
AGAACAACGTACAAACCTTATCGATAAACAATTGG---A-GGGCAA--GT----------
---CTGGTGCCAGCAGCCGCGGTAATTCCAGCTCCAATAGCGTATATTAACGTTGTTGCA
GTTAAAAAGCTCGTAGTTGAAATGAAG-G--G-T-GGTGTTG-TT---G---GG-T--T-
-TACA-----T-T--CGTGTACT-T-C--TTT-CAACTCCCTC--CCTCCT-TCTAA-AT
--TCG-A--TAT-ATGAG-TATTAATTTACT-TG-TATATGGT-T-TTAGACATTTACTG
TGAGAAAATTAGAGTGTTCAAAGCAGGCATTTGCTTGAATATATTAGCATGGAATAATCA
T---GTATGATTTT-CATGNNNNNNNNNNNNNNNNNNNNNNNNNNNNNNNNNNNNNNNNN
NNNNNNNNNNNNNNNNNNNNN
>KY438945.1 .
AGAACAACGTACAAACCTTATCGATAAACAATTGG---A-GGGCAA--GT----------
---CTGGTGCCAGCAGCCGCGGTAATTCCAGCTCCAATAGCGTATATTAACGTTGTTGCA
GTTAAAAAGCTCGTAGTTGAAACGAAG-G--G-T-GGTGTTG-TT---G---GG-T--T-
-TACA-----T-T--CGTGTACT-T-C--TTT-CAACTCCCTC--CCTCCT-TCTAA-AT
--TCG-A--TAT-ATGAG-TATTAATTTACT-TG-TATATGGT-T-TTAGACATTTACTG
TGAGAAAATTAGAGTGTTCAAAGCAGGCATTTGCTTGAATATATTAGCATGGAATAATCA
T---GTATGATTTT-CATGNNNNNNNNNNNNNNNNNNNNNNNNNNNNNNNNNNNNNNNNN
NNNNNNNNNNNNNNNNNNNNN
>KU892251.1 .
AGAACAACGTACAAACCTT--CGATAAACAATTGG---A-GGGCAA--GT----------
---CTGGTGCCAGCAGCCGCGGTAATTCCAGCTCCAATAGCGTATATTAACGTTGTTGCA
GTTAAAAAGCTCGTAGTTGAAATGAAG-G--G-T-A--GTTG-T----G--TAA-TG-AA
-TACA-----T-T--CGTGTATT-T-TGTTATTCAA--CTACC--C-TCCT-TCTAA-AT
--TCG-A--TAT-ATGAG-TATTAATTTACT-TG-TATATGGT-T-TTAGACGTTTACTG
TGAGAAAATTAGAGTGTTCAAAGCAGGCATTTGCTTGAATATATTAGCATGGAATAATCA
T---GTATGATTTT-CATGAT-GT-ATTTGATTGGTTTGGTTCATGAGAATAAGATTAAA
AGGGACAGTTGGGG-GTATTC
>KU892252.1 .
AGAACAACGTACAAACCTT--CGATAAACAATTGG---A-GGGCAA--GT----------
---CTGGTGCCAGCAGCCGCGGTAATTCCAGCTCCAATAGCGTATATTAACGTTGTTGCA
GTTAAAAAGCTCGTAGTTGAAATGAAG-G--G-T-A--GTTG-T----G--TAA-TG-AA
-TACA-----T-T--CGTGTATT-T-TGTTATTCAA--CTACC--C-TCCT-TCTAA-AT
--TCG-A--TAT-ATGAG-TATTAATTTACT-TG-TATATGGT-T-TTAGACATTTACTG
TGAGAAAATTAGAGTGTTCAAAGCAGGCATTTGCTTGAATATATTAGCATGGAATAATCA
T---GTATGATTTT-CATGAT-GT-ATTTGATTGGTTTGGTTCATGAGAATAAGATTAAA
AGGGACAGTTGGGG-GTATTC
>KU892272.1 .
AGAACAACGTACAAACCTT--CGATAAACAATTGG---A-GGGCAA--GT----------
---CTGGTGCCAGCAGCCGCGGTAATTCCAGCTCCAATAGCGTATATTAACGTTGTTGCA
GTTAAAAAGCTCGTAGTTGAAATGAAG-G--G-T-A--GTTG-T----G--TAA-TG-AA
-TACA-----T-T--CGTGTATT-T-TGTTATTCAA--CTACC--C-TCCT-TCTAA-AT
--TCG-A--TAT-ATGAG-TATTAATTTACT-TG-TATATGGT-T-TTAGACGTTTACTG
TGAGAAAATTAGAGTGTTCAAAGCAGGCATTTGCTTGAATATATTAGCATGGAATAATCA
T---GTATGATTTT-CATGAT-GT-ATTTGATTGGTTTGGTTCATGAGAATAAGATTAAA
AGGGACAGTTGGGG-GTATTC
>KU892270.1 .
AGAACAACGTACAAACCTT--CGATAAACAATTGG---A-GGGCAA--GT----------
---CTGGTGCCAGCAGCCGCGGTAATTCCAGCTCCAATAGCGTATATTAACGTTGTTGCA
GTTAAAAAGCTCGTAGTTGAAATGAAG-G--G-T-A--GTTG-T----G--TAA-TG-AA
-TACA-----T-T--CGTGTATT-T-TGTTATTCAA--CTACC--C-TCCT-TCTAA-AT
--TCG-A--TAT-ATGAG-TATTAATTTACT-TG-TATATGGT-T-TTAGACGTTTACTG
TGAGAAAATTAGAGTGTTCAAAGCAGGCATTTGCTTGAATATATTAGCATGGAATAATCA
T---GTATGATTTT-CATGAT-GT-ATTTGATTGGTTTGGTTCATGAGAATAAGATTAAA
AGGGACAGTTGGGG-GTATTC
>KX524031.1 .
AGAACAACGTACAAACCTTATCGATAAACAATTGG---A-GGGCAA--GT----------
---CTGGTGCCAGCAGCCGCGGTAATTCCAGCTCCAATAGCGTATATTAACGTTGTTGCA
GTTAAAAAGCTCGTAGTTGAAATGAAG-G--G-T-A--GTTG-T----G--TAA-TG-AA
-TACA-----T-T--CGTGTATT-T-TGTTATTCAA--CTACC--C-TCCT-TCTAA-AT
--TCG-A--TAT-ATGAG-TATTAATTTACT-TG-TATATGGT-T-TTAGACCTTTACTG
TGAGAAAATTAGAGTGTTCAAAGCAGGCATTTGCTTGAATATATTAGCATGGAATAATCA
T---GTATGATTTT-CATGAT-GT-ATTTGATTGGTTTGGTTCATGAGAATAAGATTAAA
AGGGACAGTTGGGG-GTATTC
>KX524037.1 .
AGAACAACGTACAAACCTTATCGATAAACAATTGG---A-GGGCAA--GT----------
---CTGGTGCCAGCAGCCGCGGTAATTCCAGCTCCAATAGCGTATATTAACGTTGTTGCA
GTTAAAAAGCTCGTAGTTGAAATGAAG-G--G-T-A--GTTG-T----G--TAA-TG-AA
-TACA-----T-T--CGTGTATT-T-TGTTATTCAA--GTACC--C-TCCT-TCTAA-AT
--TCG-A--TAT-ATGAG-TATTAATTTACT-TG-TATATGGT-T-TTAGACCTTTACTG
TGAGAAAATTAGAGTGTTCAAAGCAGGCATTTGCTTGAATATATTAGCATGGAATAATCA
T---GTATGATTTT-CATGAT-GT-ATTTGATTGGTTTGGTTCATGAGAATAAGATTAAA
AGGGACAGTTGGGG-GTATTC
>KU892258.1 .
AGAACAACGTACAAACCTT--CGATAAACAATTGG---A-GGGCAA--GT----------
---CTGGTGCCAGCAGCCGCGGTAATTCCAGCTCCAATAGCGTATATTAACGTTGTTGCA
GTTAAAAAGCTCGTAGTTGAAATGAAG-G--G-T-A--GTTG-T----G--TAA-TG-AA
-TACA-----T-T--CGTGTATT-T-TGTTATTCTA--CTACC--C-TCCT-TCTAA-AT
--TCG-A--TAT-ATGAG-TATTAATTTACT-TG-TATATGGT-T-TTAGACGTTTACTG
TGAGAAAATTAGAGTGTTCAAAGCAGGCATTTGCTTGAATATATTAGCATGGAATAATCA
T---GTATGATTTT-CATGAT-GT-ATTTGATTGGTTTGGTTCATGAGAATAAGATTAAA
AGGGACAGTTGGGG-GTATTC
>EU679346.1 .
AGAACAACGTACAAACCTTATCGATAAACAATTGG---A-GGGCAA--GT----------
---CTGGTGCCAGCAGCCGCGGTAATTCCAGCTCCAATAGCGTATATTAACGTTGTTGCA
GTTAAAAAGCTCGTAGTTGAAATGAAG-G--G-T-A--GTTG-T----G--TAA-TG-AA
-TACA-----T-T--CGTGTATT-T-TGTTATTCAA--GTACC--C-TCCT-TCTAA-AT
--TCG-A--TAT-ATGAG-TATTAATTTACT-TG-TATATGGT-T-TTAGACGTTTACTG
TGAGAAAATTAGAGTGTTCAAAGCAGGCATTTGCTTGAATATATTAGCATGGAATAATCA
T---GTATGATTTT-CATGAT-GT-ATTTGATTGGTTTGGTTGATGAGAATAAGATTAAA
AGGGACAGTTGGGG-GTATTC
>KU892269.1 .
AGAACAACGTACAAACCTT--CGATAAACAATTGG---A-GGGCAA--GT----------
---CTGGTGCCAGCAGCCGCGGTAATTCCAGCTCCAATAGCGTATATTAACGTTGTTGCA
GTTAAAAAGCTCGTAGTTGAAATGAAG-G--G-T-A--GTTG-T----G--TAA-TG-AA
-TACA-----T-T--CGTGTATT-T-TGTTATTCAA--CTACC--C-TCCT-TCTAA-AT
--TCG-A--TAT-ATGAG-TATTAATTTACT-TG-TATATGGT-T-TTAGACATTTACTG
TGAGAAAATTAGAGTGTTCAAAGCAGGCATTTGCTTGAATATATTAGCATGGAATAATCA
T---GTATGATTTT-CATGAT-GT-ATTTGATTGGTTTGGTTGATGAGAATAAGATTAAA
AGGGACAGTTGGGG-GTATTC
>KU892268.1 .
AGAACAACGTACAAACCTT--CGATAAACAATTGG---A-GGGCAA--GT----------
---CTGGTGCCAGCAGCCGCGGTAATTCCAGCTCCAATAGCGTATATTAACGTTGTTGCA
GTTAAAAAGCTCGTAGTTGAAATGAAG-G--G-T-A--GTTG-T----G--TAA-TG-AA
-TACA-----T-T--CGTGTATT-T-TGTTATTCAA--CTACC--C-TCCT-TCTAA-AT
--TCG-A--TAT-ATGAG-TATTAATTTACT-TG-TATATGGT-T-TTAGACATTTACTG
TGAGAAAATTAGAGTGTTCAAAGCAGGCATTTGCTTGAATATATTAGCATGGAATAATCA
T---GTATGATTTT-CATGAT-GT-ATTTGATTGGTTTGGTTGATGAGAATAAGATTAAA
AGGGACAGTTGGGG-GTATTC
>KU892273.1 .
AGAACAACGTACAAACCTT--CGATAAACAATTGG---A-GGGCAA--GT----------
---CTGGTGCCAGCAGCCGCGGTAATTCCAGCTCCAATAGCGTATATTAACGTTGTTGCA
GTTAAAAAGCTCGTAGTTGAAATGAAG-G--G-T-A--GTTG-T----G--TAA-TG-AA
-TACA-----T-T--CGTGTATT-T-TGTTATTCTA--CTACC--C-TCCT-TCTAA-AT
--TCG-A--TAT-ATGAG-TATTAATTTACT-TG-TATATGGT-T-TTAGACGTTTACTG
TGAGAAAATTAGAGTGTTCAAAGCAGGCATTTGCTTGAATATATTAGCATGGAATAATCA
T---GTATGATTTT-CATGAT-GT-ATTTGATTGGTTTGGTTCATGAGAATAAGATTAAA
AGGGACAGTTGGGG-GTATTC
>KU892271.1 .
AGAACAACGTACAAACCTT--CGATAAACAATTGG---A-GGGCAA--GT----------
---CTGGTGCCAGCAGCCGCGGTAATTCCAGCTCCAATAGCGTATATTAACGTTGTTGCA
GTTAAAAAGCTCGTAGTTGAAATGAAG-G--G-T-A--GTTG-T----G--TAA-TG-AA
-TACA-----T-T--CGTGTATT-T-TGTTATTCTA--CTACC--C-TCCT-TCTAA-AT
--TCG-A--TAT-ATGAG-TATTAATTTACT-TG-TATATGGT-T-TTAGACGTTTACTG
TGAGAAAATTAGAGTGTTCAAAGCAGGCATTTGCTTGAATATATTAGCATGGAATAATCA
T---GTATGATTTT-CATGAT-GT-ATTTGATTGGTTTGGTTCATGAGAATAAGATTAAA
AGGGACAGTTGGGG-GTATTC
>KU892266.1 .
AGAACAACGTACAAACCTT--CGATAAACAATTGG---A-GGGCAA--GT----------
---CTGGTGCCAGCAGCCGCGGTAATTCCAGCTCCAATAGCGTATATTAACGTTGTTGCA
GTTAAAAAGCTCGTAGTTGAAATGAAG-G--G-T-A--GTTG-T----G--TAA-TG-AA
-TACA-----T-T--CGTGTATT-T-TGTTATTCTA--CTACC--C-TCCT-TCTAA-AT
--TCG-A--TAT-ATGAG-TATTAATTTACT-TG-TATATGGT-T-TTAGACGTTTACTG
TGAGAAAATTAGAGTGTTCAAAGCAGGCATTTGCTTGAATATATTAGCATGGAATAATCA
T---GTATGATTTT-CATGAT-GT-ATTTGATTGGTTTGGTTCATGAGAATAAGATTAAA
AGGGACAGTTGGGG-GTATTC
>KU892265.1 .
AGAACAACGTACAAACCTT--CGATAAACAATTGG---A-GGGCAA--GT----------
---CTGGTGCCAGCAGCCGCGGTAATTCCAGCTCCAATAGCGTATATTAACGTTGTTGCA
GTTAAAAAGCTCGTAGTTGAAATGAAG-G--G-T-A--GTTG-T----G--TAA-TG-AA
-TACA-----T-T--CGTGTATT-T-TGTTATTCTA--CTACC--C-TCCT-TCTAA-AT
--TCG-A--TAT-ATGAG-TATTAATTTACT-TG-TATATGGT-T-TTAGACGTTTACTG
TGAGAAAATTAGAGTGTTCAAAGCAGGCATTTGCTTGAATATATTAGCATGGAATAATCA
T---GTATGATTTT-CATGAT-GT-ATTTGATTGGTTTGGTTCATGAGAATAAGATTAAA
AGGGACAGTTGGGG-GTATTC
>KU892261.1 .
AGAACAACGTACAAACCTT--CGATAAACAATTGG---A-GGGCAA--GT----------
---CTGGTGCCAGCAGCCGCGGTAATTCCAGCTCCAATAGCGTATATTAACGTTGTTGCA
GTTAAAAAGCTCGTAGTTGAAATGAAG-G--G-T-A--GTTG-T----G--TAA-TG-AA
-TACA-----T-T--CGTGTATT-T-TGTTATTCTA--CTACC--C-TCCT-TCTAA-AT
--TCG-A--TAT-ATGAG-TATTAATTTACT-TG-TATATGGT-T-TTAGACGTTTACTG
TGAGAAAATTAGAGTGTTCAAAGCAGGCATTTGCTTGAATATATTAGCATGGAATAATCA
T---GTATGATTTT-CATGAT-GT-ATTTGATTGGTTTGGTTCATGAGAATAAGATTAAA
AGGGACAGTTGGGG-GTATTC
>KU892259.1 .
AGAACAACGTACAAACCTT--CGATAAACAATTGG---A-GGGCAA--GT----------
---CTGGTGCCAGCAGCCGCGGTAATTCCAGCTCCAATAGCGTATATTAACGTTGTTGCA
GTTAAAAAGCTCGTAGTTGAAATGAAG-G--G-T-A--GTTG-T----G--TAA-TG-AA
-TACA-----T-T--CGTGTATT-T-TGTTATTCTA--CTACC--C-TCCT-TCTAA-AT
--TCG-A--TAT-ATGAG-TATTAATTTACT-TG-TATATGGT-T-TTAGACGTTTACTG
TGAGAAAATTAGAGTGTTCAAAGCAGGCATTTGCTTGAATATATTAGCATGGAATAATCA
T---GTATGATTTT-CATGAT-GT-ATTTGATTGGTTTGGTTCATGAGAATAAGATTAAA
AGGGACAGTTGGGG-GTATTC
>KU892249.1 .
AGAACAACGTACAAACCTT--CGATAAACAATTGG---A-GGGCAA--GT----------
---CTGGTGCCAGCAGCCGCGGTAATTCCAGCTCCAATAGCGTATATTAACGTTGTTGCA
GTTAAAAAGCTCGTAGTTGAAATGAAG-G--G-T-A--GTTG-T----G--TAA-TG-AA
-TACA-----T-T--CGTGTATT-T-TGTTATTCTA--CTACC--C-TCCT-TCTAA-AT
--TCG-A--TAT-ATGAG-TATTAATTTACT-TG-TATATGGT-T-TTAGACGTTTACTG
TGAGAAAATTAGAGTGTTCAAAGCAGGCATTTGCTTGAATATATTAGCATGGAATAATCA
T---GTATGATTTT-CATGAT-GT-ATTTGATTGGTTTGGTTCATGAGAATAAGATTAAA
AGGGACAGTTGGGG-GTATTC
>KY438947.1 .
AGAACAACGTACAAACCTTATCGATAAACAATTGG---A-GGGCAA--GT----------
---CTGGTGCCAGCAGCCGCGGTAATTCCAGCTCCAATAGCGTATATTAACGTTGTTGCA
GTTAAAAAGCTCGTAGTTGAAATGAAG-G--G-T----GATGAT----G--TAT-TG-GG
-TATA-----T-T--CGTATACC-TCTG-TACCCCA--CCACC--C-TCCT-TCTAA-AT
--TCG-A--TAT-ATGAG-TATTAATTTACT-TG-TATATGGT-T-TTAGACATTTACTG
TGAGAAAATTAGAGTGTTCAAAGCAGGCATTTGCTTGAATATATTAGCATGGAATAATCA
T---GTATGATTTT-CATGNNNNNNNNNNNNNNNNNNNNNNNNNNNNNNNNNNNNNNNNN
NNNNNNNNNNNNNNNNNNNNN
>MG280771.1 .
AGAACAACGTACAAACCTTATCGATAAACAATTGG---A-GGGCAA--GT----------
---CTGGTGCCAGCAGCCGCGGTAATTCCAGCTCCAATAGCGTATATTAACGTTGTTGCA
GTTAAAAAGCTCGTAGTTGAAGTGAAGTG--AACAA-AGAAGA-----G---AA--G-AA
-T-C------T-T--CG-G-ATT-C--GG-ATCTAAT-GCGTTGAC-TCTT-TCCAA-AG
--TCA-A--TGT-ATGGG-TATTCATTTATC-TA-TATATTGTGT-TTGGTCGTTTACTG
TGAGAAAATTAGAGTGTTCAAAGCAGACGTTTGTTTGAATACATTAGCATGGAATAATCA
T---ATAAGGCTTT-CATG-T-GT-ATTTGATTGGTTTGGAT-ATGAAAGCAAGGTTAAT
AGGGACAGTTGGGG-GTATTC
>MG280770.1 .
AGAACAACGTACAAACCTTATCGATAAACAATTGG---A-GGGCAA--GT----------
---CTGGTGCCAGCAGCCGCGGTAATTCCAGCTCCAATAGCGTATATTAACGTTGTTGCA
GTTAAAAAGCTCGTAGTTGAAGTGAAGTG--AACAA-AGAAGA-----G---AA--G-AA
-T-C------T-T--CG-G-ATT-C--GG-ATCTAAT-GCGTTGAC-TCTT-TCCAA-AG
--TCA-A--TGT-ATGGG-TATTCATTTATC-TA-TATATTGTGT-TTGGTCGTTTACTG
TGAGAAAATTAGAGTGTTCAAAGCAGACGTTTGTTTGAATACATTAGCATGGAATAATCA
T---ATAAGGCTTT-CATG-T-GT-ATTTGATTGGTTTGGAT-ATGAAAGCAAGGTTAAT
AGGGACAGTTGGGG-GTATTC
>MG280769.1 .
AGAACAACGTACAAACCTTATCGATAAACAATTGG---A-GGGCAA--GT----------
---CTGGTGCCAGCAGCCGCGGTAATTCCAGCTCCAATAGCGTATATTAACGTTGTTGCA
GTTAAAAAGCTCGTAGTTGAAGTGAAGTG--AACAA-AGAAGA-----G---AA--G-AA
-T-C------T-T--CG-G-ATT-C--GG-ATCTAAT-GCGTTGAC-TCTT-TCCAA-AG
--TCA-A--TGT-ATGGG-TATTCATTTATC-TA-TATATTGTGT-TTGGTCGTTTACTG
TGAGAAAATTAGAGTGTTCAAAGCAGACGTTTGTTTGAATACATTAGCATGGAATAATCA
T---ATAAGGCTTT-CATG-T-GT-ATTTGATTGGTTTGGAT-ATGAAAGCAAGGTTAAT
AGGGACAGTTGGGG-GTATTC
>KX524000.1 .
AGAACAACGTACAAACCTTATCGATAAACAATTGG---A-GGGCAA--GT----------
---CTGGTGCCAGCAGCCGCGGTAATTCCAGCTCCAATAGCGTATATTAACGTTGTTGCA
GTTAAAAAGCTCGTAGTTGAAATGAAG-G--G-T-A--GTTG-T----G--TAA-TG-AA
-TACA-----T-T--CGTGTATT-T-TGTTATTCTA--CTACC--C-TCCT-TCTAA-AT
--TCG-A--TAT-ATGAG-TATTAATTTACT-TG-TATATGGT-T-TTAGACGTTTACTG
TGAGAAAATTAGAGTGTTCAAAGCAGGCATTTGCTTGAATATATTAGCATGGAATAATCA
T---GTATGATTTT-CATGAT-GT-ATTTGATTGGTTTGGTTCATGAGAATAAGATTAAA
AGGGACAGTTGGGG-GTATTC
>KX523978.1 .
AGAACAACGTACAAACCTTATCGATAAACAATTGG---A-GGGCAA--GT----------
---CTGGTGCCAGCAGCCGCGGTAATTCCAGCTCCAATAGCGTATATTAACGTTGTTGCA
GTTAAAAAGCTCGTAGTTGAAATGAAG-G--G-T-A--GTTG-T----G--TAA-TG-AA
-TACA-----T-T--CGTGTATT-T-TGTTATTCTA--CTACC--C-TCCT-TCTAA-AT
--TCG-A--TAT-ATGAG-TATTAATTTACT-TG-TATATGGT-T-TTAGACGTTTACTG
TGAGAAAATTAGAGTGTTCAAAGCAGGCATTTGCTTGAATATATTAGCATGGAATAATCA
T---GTATGATTTT-CATGAT-GT-ATTTGATTGGTTTGGTTCATGAGAATAAGATTAAA
AGGGACAGTTGGGG-GTATTC
>KX523996.1 .
AGAACAACGTACAAACCTTATCGATAAACAATTGG---A-GGGCAA--GT----------
---CTGGTGCCAGCAGCCGCGGTAATTCCAGCTCCAATAGCGTATATTAACGTTGTTGCA
GTTAAAAAGCTCGTAGTTGAAATGAAG-G--G-T-A--GTTG-T----G--TAA-TG-AA
-TACA-----T-T--CGTGTATT-T-TGTTATTCTA--CTACC--C-TCCT-TCTAA-AT
--TCG-A--TAT-ATGAG-TATTAATTTACT-TG-TATATGGT-T-TTAGACGTTTACTG
TGAGAAAATTAGAGTGTTCAAAGCAGGCATTTGCTTGAATATATTAGCATGGAATAATCA
T---GTATGATTTT-CATGAT-GT-ATTTGATTGGTTTGGTTCATGAGAATAAGATTAAA
AGGGACAGTTGGGG-GTATTC
>AB107965.1 .
AGAACAACGTACAAACCTTATCGATAAACAATTGG---A-GGGCAA--GT----------
---CTGGTGCCAGCAGCCGCGGTAATTCCAGCTCCAATAGCGTATATTAACGTTGTTGCA
GTTAAAAAGCTCGTAGTTGAAATGAAG-G--G-T-A--GTTG-T----G--TAA-TG-AA
-TACA-----T-T--CGTGTATT-T-TGTTATTCTA--CTACC--C-TCCT-TCTAA-AT
--TCG-A--TAT-ATGAG-TATTAATTTACT-TG-TATATGGT-T-TTAGACGTTTACTG
TGAGAAAATTAGAGTGTTCAAAGCAGGCATTTGCTTGAATATATTAGCATGGAATAATCA
T---GTATGATTTT-CATGAT-GT-ATTTGATTGGTTTGGTTCATGAGAATAAGATTAAA
AGGGACAGTTGGGG-GTATTC
>MG280768.1 .
AGAACAACGTACAAACCTTATCGATAAACAATTGG---A-GGGCAA--GT----------
---CTGGTGCCAGCAGCCGCGGTAATTCCAGCTCCAATAGCGTATATTAACGTTGTTGCA
GTTAAAAAGCTCGTAGTTGAAGTGAAGTG--AACAA-AGAAGA-----G---AA--G-AA
-T-C------T-T--CG-G-ATT-C--GG-ATCTAAT-GCGTTGAC-TCTT-TCCAA-AG
--TCA-A--TGT-ATGGG-TATTCATTTATC-TA-TATATTGTGT-TTGGTCGTTTACTG
TGAGAAAATTAGAGTGTTCAAAGCAGACGTTTGTTTGAATACATTAGCATGGAATAATCA
T---ATAAGGCTTT-CATG-T-GT-ATTTGATTGGTTTGGAT-ATGAAAGCAAGGTTAAT
AGGGACAGTTGGGG-GTATTC
>MG280765.1 .
AGAACAACGTACAAACCTTATCGATAAACAATTGG---A-GGGCAA--GT----------
---CTGGTGCCAGCAGCCGCGGTAATTCCAGCTCCAATAGCGTATATTAACGTTGTTGCA
GTTAAAAAGCTCGTAGTTGAAGTGAAGTG--AACAA-AGAAGA-----G---AA--G-AA
-T-C------T-T--CG-G-ATT-C--GG-ATCTAAT-GCGTTGAC-TCTT-TCCAA-AG
--TCA-A--TGT-ATGGG-TATTCATTTATC-TA-TATATTGTGT-TTGGTCGTTTACTG
TGAGAAAATTAGAGTGTTCAAAGCAGACGTTTGTTTGAATACATTAGCATGGAATAATCA
T---ATAAGGCTTT-CATG-T-GT-ATTTGATTGGTTTGGAT-ATGAAAGCAAGGTTAAT
AGGGACAGTTGGGG-GTATTC
>MG280766.1 .
AGAACAACGTACAAACCTTATCGATAAACAATTGG---A-GGGCAA--GT----------
---CTGGTGCCAGCAGCCGCGGTAATTCCAGCTCCAATAGCGTATATTAACGTTGTTGCA
GTTAAAAAGCTCGTAGTTGAAGTGAAGTG--AACAA-AGAAGA-----G---AA--G-AA
-T-C------T-T--CG-G-ATT-C--GG-ATCTAAT-GCGTTGAC-TCTT-TCCAA-AG
--TCA-A--TGT-ATGGG-TATTCATTTATC-TA-TATATTGTGT-TTGGTCGTTTACTG
TGAGAAAATTAGAGTGTTCAAAGCAGACGTTTGTTTGAATACATTAGCATGGAATAATCA
T---ATAAGGCTTT-CATG-T-GT-ATTTGATTGGTTTGGAT-ATGAAAGCAAGGTTAAT
AGGGACAGTTGGGG-GTATTC
>MG280767.1 .
AGAACAACGTACAAACCTTATCGATAAACAATTGG---A-GGGCAA--GT----------
---CTGGTGCCAGCAGCCGCGGTAATTCCAGCTCCAATAGCGTATATTAACGTTGTTGCA
GTTAAAAAGCTCGTAGTTGAAGTGAAGTG--AACAA-AGAAGA-----G---AA--G-AA
-T-C------T-T--CG-G-ATT-C--GG-ATCTAAT-GCGTTGAC-TCTT-TCCAA-AG
--TCA-A--TGT-ATGGG-TATTCATTTATC-TA-TATATTGTGT-TTGGTCGTTTACTG
TGAGAAAATTAGAGTGTTCAAAGCAGACGTTTGTTTGAATACATTAGCATGGAATAATCA
T---ATAAGGCTTT-CATG-T-GT-ATTTGATTGGTTTGGAT-ATGAAAGCAAGGTTAAT
AGGGACAGTTGGGG-GTATTC
>MG280764.1 .
AGAACAACGTACAAACCTTATCGATAAACAATTGG---A-GGGCAA--GT----------
---CTGGTGCCAGCAGCCGCGGTAATTCCAGCTCCAATAGCGTATATTAACGTTGTTGCA
GTTAAAAAGCTCGTAGTTGAAGTGAAGTG--AACAA-AGAAGA-----G---AA--G-AA
-T-C------T-T--CG-G-ATT-C--GG-ATCTAAT-GCGTTGAC-TCTT-TCCAA-AG
--TCA-A--TGT-ATGGG-TATTCATTTATC-TA-TATATTGTGT-TTGGTCGTTTACTG
TGAGAAAATTAGAGTGTTCAAAGCAGACGTTTGTTTGAATACATTAGCATGGAATAATCA
T---ATAAGGCTTT-CATG-T-GT-ATTTGATTGGTTTGGAT-ATGAAAGCAAGGTTAAT
AGGGACAGTTGGGG-GTATTC
>MG280763.1 .
AGAACAACGTACAAACCTTATCGATAAACAATTGG---A-GGGCAA--GT----------
---CTGGTGCCAGCAGCCGCGGTAATTCCAGCTCCAATAGCGTATATTAACGTTGTTGCA
GTTAAAAAGCTCGTAGTTGAAGTGAAGTG--AACAA-AGAAGA-----G---AA--G-AA
-T-C------T-T--CG-G-ATT-C--GG-ATCTAAT-GCGTTGAC-TCTT-TCCAA-AG
--TCA-A--TGT-ATGGG-TATTCATTTATC-TA-TATATTGTGT-TTGGTCGTTTACTG
TGAGAAAATTAGAGTGTTCAAAGCAGACGTTTGTTTGAATACATTAGCATGGAATAATCA
T---ATAAGGCTTT-CATG-T-GT-ATTTGATTGGTTTGGAT-ATGAAAGCAAGGTTAAT
AGGGACAGTTGGGG-GTATTC
>MG280762.1 .
AGAACAACGTACAAACCTTATCGATAAACAATTGG---A-GGGCAA--GT----------
---CTGGTGCCAGCAGCCGCGGTAATTCCAGCTCCAATAGCGTATATTAACGTTGTTGCA
GTTAAAAAGCTCGTAGTTGAAGTGAAGTG--AACAA-AGAAGA-----G---AA--G-AA
-T-C------T-T--CG-G-ATT-C--GG-ATCTAAT-GCGTTGAC-TCTT-TCCAA-AG
--TCA-A--TGT-ATGGG-TATTCATTTATC-TA-TATATTGTGT-TTGGTCGTTTACTG
TGAGAAAATTAGAGTGTTCAAAGCAGACGTTTGTTTGAATACATTAGCATGGAATAATCA
T---ATAAGGCTTT-CATG-T-GT-ATTTGATTGGTTTGGAT-ATGAAAGCAAGGTTAAT
AGGGACAGTTGGGG-GTATTC
>KX524002.1 .
AGAACAACGTACAAACCTTATCGATAAACAATTGG---A-GGGCAA--GT----------
---CTGGTGCCAGCAGCCGCGGTAATTCCAGCTCCAATAGCGTATATTAACGTTGTTGCA
GTTAAAAAGCTCGTAGTTGAAGTGAAGTG--AACAA-AGAAGA-----G---AA--G-AA
-T-C------T-T--CG-G-ATT-C--GG-ATCTAAT-GCGTTGAC-TCTT-TCCAA-AG
--TCA-A--TGT-ATGGG-TATTCATTTATC-TA-TATATTGTGT-TTGGTCGTTTACTG
TGAGAAAATTAGAGTGTTCAAAGCAGACGTTTGTTTGAATACATTAGCATGGAATAATCA
T---ATAAGGCTTT-CATG-T-GT-ATTTGATTGGTTTGGAT-ATGAAAGCAAGGTTAAT
AGGGACAGTTGGGG-GTATTC
>KY438942.1 .
AGAACAACGTACAAACCTTATCGATAAACAATTGG---A-GGGCAA--GT----------
---CTGGTGCCAGCAGCCGCGGTAATTCCAGCTCCAATAGCGTATATTAACGTTGTTGCA
GTTAAAAAGCTCGTAGTTGAAGTGAAGTG--AACAA-AGAAGA-----G---AA--G-AA
-T-C------T-T--CG-G-ATT-C--GG-ATCTAAT-GCGTTGAC-TCTT-TCCAA-AG
--TCA-A--TGT-ATGGG-TATTCATTTATC-TA-TATATTGTGT-TTGGTCGTTTACTG
TGAGAAAATTAGAGTGTTCAAAGCAGACGTTTGTTTGAATACATTAGCATGGAATAATCA
T---ATAAGGCTTT-CATG-T-GT-ATTTGATTGGTTTGGAT-ATGAAAGCAAGGTTAAT
AGGGACAGTTGGGG-GTATTC
>KX524050.1 .
NNNNNNACGTACAAACCTTATCGATAAACAATTGG---A-GGGCAA--GT----------
---CTGGTGCCAGCAGCCGCGGTAATTCCAGCTCCAATAGCGTATATTAACGTTGTTGCA
GTTAAAAAGCTCGTAGTTGAAGTGAAGTG--AACAA-AGAAGA-----G---AA--G-AA
-T-C------T-T--CG-G-ATT-C--GG-ATCTAAT-GCGTTGAC-TCTT-TCCAA-AG
--TCA-A--TGT-ATGGG-TATTCATTTATC-TA-TATATTGTGT-TTGGTCGTTTACTG
TGAGAAAATTAGAGTGTTCAAAGCAGACGTTTGTTTGAATACATTAGCATGGAATAATCA
T---ATAAGGCTTT-CATG-T-GT-ATTTGATTGGTTTGGAT-ATGAAAGCAAGGTTAAT
AGGGACAGTTGGGG-GTATTC
>KX524040.1 .
NNAACAACGTACAAACCTTATCGATAAACAATTGG---A-GGGCAA--GT----------
---CTGGTGCCAGCAGCCGCGGTAATTCCAGCTCCAATAGCGTATATTAACGTTGTTGCA
GTTAAAAAGCTCGTAGTTGAAGTGAAGTG--AACAA-AGAAGA-----G---AA--G-AA
-T-C------T-T--CG-G-ATT-C--GG-ATCTAAT-GCGTTGAC-TCTT-TCCAA-AG
--TCA-A--TGT-ATGGG-TATTCATTTATC-TA-TATATTGTGT-TTGGTCGTTTACTG
TGAGAAAATTAGAGTGTTCAAAGCAGACGTTTGTTTGAATACATTAGCATGGAATAATCA
T---ATAAGGCTTT-CATG-T-GT-ATTTGATTGGTTTGGAT-ATGAAAGCAAGGTTAAT
AGGGACAGTTGGGG-GTATTC
>MG280743.1 .
AGAACAACGTACAAACCTTATCGATAAACAATTGG---A-GGGCAA--GT----------
---CTGGTGCCAGCAGCCGCGGTAATTCCAGCTCCAATAGCGTATATTAACGTTGTTGCA
GTTAAAAAGCTCGTAGTTGAAATGAAG-G--G-T----GATGAT----G--TAT-TG-GG
-TATA-----T-T--CGTATACC-TCTG-TACCCCA--CCACC--C-TCCT-TCTAA-AT
--TCG-A--TAT-ATGAG-TATTAATTTACT-TG-TATATGGT-T-TTAGACATTTACTG
TGAGAAAATTAGAGTGTTCAAAGCAGGCATTTGCTTGAATATATTAGCATGGAATAATCA
T---GTATGATTTT-CATGAT-GT-ATTTGATTGGTTTGGTTCATGAGAATAAGATTAAA
AGGGACAGTTGGGG-GTATTC
>KY438941.1 .
AGAACAACGTACAAACCTTATCGATAAACAATTGG---A-GGGCAA--GT----------
---CTGGTGCCAGCAGCCGCGGTAATTCCAGCTCCAATAGCGTATATTAACGTTGTTGCA
GTTAAAAAGCTCGTAGTTGAAGTGAAGTG--AACAA-AGAAGA-----G---AA--G-AA
-T-C------T-T--CG-G-ATT-C--GG-ATCTAAT-GCGTTGAC-TCTT-TCCAA-AG
--TCA-A--TGT-ATGGG-TATTCATTTATC-TA-TATATTGTGT-TTGGTCGTTTACTG
TGAGAAAATTAGAGTGTTCAAAGCAGACGTTTGTTTGAATACATTAGCATGGAATAATCA
T---ATAAGGCTTT-CATG-T-GT-ATTTGATTGGTTTGGAT-ATGAAAGCAAGGTTAAT
AGGGACAGTTGGGG-GTATTC
>KY438938.1 .
AGAACAACGTACAAACCTTATCGATAAACAATTGG---A-GGGCAA--GT----------
---CTGGTGCCAGCAGCCGCGGTAATTCCAGCTCCAATAGCGTATATTAACGTTGTTGCA
GTTAAAAAGCTCGTAGTTGAAGTGAAGTG--AACAA-AGAAGA-----G---AA--G-AA
-T-C------T-T--CG-G-ATT-C--GG-ATCTAAT-GCGTTGAC-TCTT-TCCAA-AG
--TCA-A--TGT-ATGGG-TATTCATTTATC-TA-TATATTGTGT-TTGGTCGTTTACTG
TGAGAAAATTAGAGTGTTCAAAGCAGACGTTTGTTTGAATACATTAGCATGGAATAATCA
T---ATAAGGCTTT-CATG-T-GT-ATTTGATTGGTTTGGAT-ATGAAAGCAAGGTTAAT
AGGGACAGTTGGGG-GTATTC
>KY438937.1 .
AGAACAACGTACAAACCTTATCGATAAACAATTGG---A-GGGCAA--GT----------
---CTGGTGCCAGCAGCCGCGGTAATTCCAGCTCCAATAGCGTATATTAACGTTGTTGCA
GTTAAAAAGCTCGTAGTTGAAGTGAAGTG--AACAA-AGAAGA-----G---AA--G-AA
-T-C------T-T--CG-G-ATT-C--GG-ATCTAAT-GCGTTGAC-TCTT-TCCAA-AG
--TCA-A--TGT-ATGGG-TATTCATTTATC-TA-TATATTGTGT-TTGGTCGTTTACTG
TGAGAAAATTAGAGTGTTCAAAGCAGACGTTTGTTTGAATACATTAGCATGGAATAATCA
T---ATAAGGCTTT-CATG-T-GT-ATTTGATTGGTTTGGAT-ATGAAAGCAAGGTTAAT
AGGGACAGTTGGGG-GTATTC
>KX524012.1 .
AGAACAACGTACAAACCTTATCGATAAACAATTGG---A-GGGCAA--GT----------
---CTGGTGCCAGCAGCCGCGGTAATTCCAGCTCCAATAGCGTATATTAACGTTGTTGCA
GTTAAAAAGCTCGTAGTTGAAATGAAG-G--G-T-A--GTTG-T----G--TAA-TG-AA
-TACA-----T-T--CGTGTATT-T-TGTTATTCTA--CTACC--C-TCCT-TCTAA-AT
--TCG-A--TAT-ATGAG-TATTAATTTACT-TG-TATATGGT-T-TTAGACGTTTACTG
TGAGAAAATTAGAGTGTTCAAAGCAGGCATTTGCTTGAATATATTAGCATGGAATAATCA
T---GTATGATTTT-CATGAT-GT-ATTTGATTGGTTTGGTTCATGAGAATAAGATTAAA
AGGGACAGTTGGGG-GTATTC
>KU892256.1 .
AGAACAACGTACAAACCTT--CGATAAACAATTGG---A-GGGCAA--GT----------
---CTGGTGCCAGCAGCCGCGGTAATTCCAGCTCCAATAGCGTATATTAACGTTGTTGCA
GTTAAAAAGCTCGTAGTTGAAATGAAG-G--G-T-A--GTTG-T----G--TAA-TG-AA
-TACA-----T-T--CGTGTATT-T-TGTTATTCTA--CTACC--C-TCCT-TCTAA-AT
--TCG-A--TAT-ATGAG-TATTAATTTACT-TG-TATATGGT-T-TTAGACGTTTACTG
TGAGAAAATTAGAGTGTTCAAAGCAGGCATTTGCTTGAATATATTAGCATGGAATAATCA
T---GTATGATTTT-CATGAT-GT-ATTTGATTGGTTTGGTTGATGAGAATAAGATTAAA
AGGGACAGTTGGGG-GTATTC
>KX523974.1 .
AGAACAACGTACAAACCTTATCGATAAACAATTGG---A-GGGCAA--GT----------
---CTGGTGCCAGCAGCCGCGGTAATTCCAGCTCCAATAGCGTATATTAACGTTGTTGCA
GTTAAAAAGCTCGTAGTTGAAATGAAG-G--G-T-A--GTTG-T----G--TAA-TG-AA
-TACA-----T-T--CGTGTATT-T-TGTTATTCTA--CTACC--C-TCCT-TCTAA-AT
--TCG-A--TAT-ATGAG-TATTAATTTACT-TG-TATATGGT-T-TTAGACGTTTACTG
TGAGAAAATTAGAGTGTTCAAAGCAGGCATTTGCTTGAATATATTAGCATGGAATAATCA
T---GTATGATTTT-CATGAT-GT-ATTTGATTGGTTTGGTTGATGAGAATAAGATTAAA
AGGGACAGTTGGGG-GTATTC
>KX523979.1 .
AGAACAACGTACAAACCTTATCGATAAACAATTGG---A-GGGCAA--GT----------
---CTGGTGCCAGCAGCCGCGGTAATTCCAGCTCCAATAGCGTATATTAACGTTGTTGCA
GTTAAAAAGCTCGTAGTTGAAATGAAG-G--G-T-A--GTTG-T----G--TAA-TG-AA
-TACA-----T-T--CGTGTATT-T-TGTTATTCTA--CTACC--C-TCCT-TCTAA-AT
--TCG-A--TAT-ATGAG-TATTAATTTACT-TG-TATATGGT-T-TTAGACCTTTACTG
TGAGAAAATTAGAGTGTTCAAAGCAGGCATTTGCTTGAATATATTAGCATGGAATAATCA
T---GTATGATTTT-CATGAT-GT-ATTTGATTGGTTTGGTTGATGAGAATAAGATTAAA
AGGGACAGTTGGGG-GTATTC
>KX524018.1 .
AGAACAACGTACAAACCTTATCGATAAACAATTGG---A-GGGCAA--GT----------
---CTGGTGCCAGCAGCCGCGGTAATTCCAGCTCCAATAGCGTATATTAACGTTGTTGCA
GTTAAAAAGCTCGTAGTTGAAATGAAG-G--G-T-A--GTTG-T----G--TAA-TG-AA
-TACA-----T-T--CGTGTATT-T-TGTTATTCTA--CTACC--C-TCCT-TCTAA-AT
--TCG-A--TAT-ATGAG-TATTAATTTACT-TG-TATATGGT-T-TTAGACATTTACTG
TGAGAAAATTAGAGTGTTCAAAGCAGGCATTTGCTTGAATATATTAGCATGGAATAATCA
T---GTATGATTTT-CATGAT-GT-ATTTGATTGGTTTGGTTCATGAGAATAAGATTAAA
AGGGACAGTTGGGG-GTATTC
>KX523984.1 .
AGAACAACGTACAAACCTTATCGATAAACAATTGG---A-GGGCAA--GT----------
---CTGGTGCCAGCAGCCGCGGTAATTCCAGCTCCAATAGCGTATATTAACGTTGTTGCA
GTTAAAAAGCTCGTAGTTGAAATGAAG-G--G-T-A--GTTG-T----G--TAA-TG-AA
-TACA-----T-T--CGTGTATT-T-TGTTATTCTA--CTACC--C-TCCT-TCTAA-AT
--TCG-A--TAT-ATGAG-TATTAATTTACT-TG-TATATGGT-T-TTAGACATTTACTG
TGAGAAAATTAGAGTGTTCAAAGCAGGCATTTGCTTGAATATATTAGCATGGAATAATCA
T---GTATGATTTT-CATGAT-GT-ATTTGATTGGTTTGGTTCATGAGAATAAGATTAAA
AGGGACAGTTGGGG-GTATTC
>KX524016.1 .
AGAACAACGTACAAACCTTATCGATAAACAATTGG---A-GGGCAA--GT----------
---CTGGTGCCAGCAGCCGCGGTAATTCCAGCTCCAATAGCGTATATTAACGTTGTTGCA
GTTAAAAAGCTCGTAGTTGAAATGAAG-G--G-T-A--GTTG-T----G--TAA-TG-AA
-TACA-----T-T--CGTGTATT-T-TGTTATTCTA--CTACC--C-TCCT-TCTAA-AT
--TCG-A--TAT-ATGAG-TATTAATTTACT-TG-TATATGGT-T-TTAGACATTTACTG
TGAGAAAATTAGAGTGTTCAAAGCAGGCATTTGCTTGAATATATTAGCATGGAATAATCA
T---GTATGATTTT-CATGAT-GT-ATTTGATTGGTTTGGTTCATGAGAATAAGATTAAA
AGGGACAGTTGGGG-GTATTC
>KX524019.1 .
AGAACAACGTACAAACCTTATCGATAAACAATTGG---A-GGGCAA--GT----------
---CTGGTGCCAGCAGCCGCGGTAATTCCAGCTCCAATAGCGTATATTAACGTTGTTGCA
GTTAAAAAGCTCGTAGTTGAAATGAAG-G--G-T-A--GTTG-T----G--TAA-TG-AA
-TACA-----T-T--CGTGTATT-T-TGTTATTCTA--CTACC--C-TCCT-TCTAA-AT
--TCG-A--TAT-ATGAG-TATTAATTTACT-TG-TATATGGT-T-TTAGACCTTTACTG
TGAGAAAATTAGAGTGTTCAAAGCAGGCATTTGCTTGAATATATTAGCATGGAATAATCA
T---GTATGATTTT-CATGAT-GT-ATTTGATTGGTTTGGTTCATGAGAATAAGATTAAA
AGGGACAGTTGGGG-GTATTC
>KX524015.1 .
AGAACAACGTACAAACCTTATCGATAAACAATTGG---A-GGGCAA--GT----------
---CTGGTGCCAGCAGCCGCGGTAATTCCAGCTCCAATAGCGTATATTAACGTTGTTGCA
GTTAAAAAGCTCGTAGTTGAAATGAAG-G--G-T-A--GTTG-T----G--TAA-TG-AA
-TACA-----T-T--CGTGTATT-T-TGTTATTCTA--CTACC--C-TCCT-TCTAA-AT
--TCG-A--TAT-ATGAG-TATTAATTTACT-TG-TATATGGT-T-TTAGACGTTTACTG
TGAGAAAATTAGAGTGTTCAAAGCAGGCATTTGCTTGAATATATTAGCATGGAATAATCA
T---GTATGATTTT-CATGAT-GT-ATTTGATTGGTTTGGTTCATGAGAATAAGATTAAA
AGGGACAGTTGGGG-GTATTC
>KX524017.1 .
AGAACAATGTACAAATGTTATCGATAAACAATTGG---A-GGGCAA--GT----------
---CTGGTGCCAGCAGCCGCGGTAATTCCAGCTCCAATAGCGTATATTAACGTTGTTGCA
GTTAAAAAGCTCGTAGTTGAATTGAAGTG--AACTT-GG--GTT----G---AT--GTGA
-T-C------T-T--CG-G-ATGACATGA-ATC-AA--A-GTTGAC-TCTT-TCCAA-AG
--TCA-A--TAC-ATTGG-TATTCATTTATC-TT-TGTATTGTGT-TTGGTCATTTACTG
TGAGAAAATTAGAGTGTTCAAAGCAGACGTTTGTTTGAATACATTAGCATGGAATAATCA
T---ATATGGCTTT-CATG-T--TGATTTGATTGGTTTGAAT-ATGGAAGCAAGATTAAA
AGGGACAGTTGGGG-GTATTC
>EU679348.1 .
AGAACAACGTACAAACCTTATCGATAAACAATTGG---A-GGGCAA--GT----------
---CTGGTGCCAGCAGCCGCGGTAATTCCAGCTCCAATAGCGTATATTAACGTTGTTGCA
GTTAAAAAGCTCGTAGTTGAAGTGAAGTG--AACAA-AGAAGA-----G---AA--G-AA
-T-C------T-T--CG-G-ATT-C--GG-ATCTAAT-GCGTTGAC-TCTT-TCCAA-AG
--TCA-A--TGT-ATGGG-TATTCATTTATC-TA-TATATTGTGT-TTGGTCGTTTACTG
TGAGAAAATTAGAGTGTTCAAAGCAGACGTTTGTTTGAATACATTAGCATGGAATAATCA
G---ATAAGGCTTT-CATG-T-GT-ATTTGATTGGTTTGGAT-ATGAAAGCAAGGTTAAT
AGGGACAGTTGGGG-GTATTC
>AB107970.1 .
AGAACAACGTACAAACCTTATCGATAAACAATTGG---A-GGGCAA--GT----------
---CTGGTGCCAGCAGCCGCGGTAATTCCAGCTCCAATAGCGTATATTAACGTTGTTGCA
GTTAAAAAGCTCGTAGTTGAAGTGAAGTG--AACAA-AGAAGA-----G---AA--G-AA
-T-C------T-T--CG-G-ATT-C--GG-ATCTAAT-GCGTTGAC-TCTT-TCCAA-AG
--TCA-A--TGT-ATGGG-TATTCATTTATC-TA-TATATTGTGT-TTGGTCGTTTACTG
TGAGAAAATTAGAGTGTTCAAAGCAGACGTTTGTTTGAATACATTAGCATGGAATAATCA
G---ATAAGGCTTT-CATG-T-GT-ATTTGATTGGTTTGGAT-ATGAAAGCAAGGTTAAT
AGGGACAGTTGGGG-GTATTC
>KX524054.1 .
AGAACAACGTACAAACCTTATCGATAAACAATTGG---A-GGGCAA--GT----------
---CTGGTGCCAGCAGCCGCGGTAATTCCAGCTCCAATAGCGTATATTAACGTTGTTGCA
GTTAAAAAGCTCGTAGTTGAAGTGAAGTG--AACAA-AGAAGA-----G---AA--G-AA
-T-C------T-T--CG-G-ATT-C--GG-ATCTAAT-GCGTTGAC-TCTT-TCCAA-AG
--TCA-A--TGT-ATGGG-TATTCATTTATC-TA-TATATTGTGT-TTGGTCGTTTACTG
TGAGAAAATTAGAGTGTTCAAAGCAGACGTTTGTTTGAATACATTAGCATGGAATAATCA
T---ATAAGGCTTT-CATG-T-GT-ATTTGATTGGTTTGGAT-ATGAAAGCAAGGTTAAT
AGGGACAGTTGGGG-GTATTC
>KX523982.1 .
AGAACAACGTACAAACCTTATCGATAAACAATTGG---A-GGGCAA--GT----------
---CTGGTGCCAGCAGCCGCGGTAATTCCAGCTCCAATAGCGTATATTAACGTTGTTGCA
GTTAAAAAGCTCGTAGTTGAAGTGAAGTG--AACAA-AGAAGA-----G---AA--G-AA
-T-C------T-T--CG-G-ATT-C--GG-ATCTAAT-GCGTTGAC-TCTT-TCCAA-AG
--TCA-A--TGT-ATGGG-TATTCATTTATC-TA-TATATTGTGT-TTGGTCGTTTACTG
TGAGAAAATTAGAGTGTTCAAAGCAGACGTTTGTTTGAATACATTAGCATGGAATAATCA
T---ATAAGGCTTT-CATG-T-GT-ATTTGATTGGTTTGGAT-ATGAAAGCAAGGTTAAT
AGGGACAGTTGGGG-GTATTC
>KY438940.1 .
AGAACAACGTACAAACCTTATCGATAAACAATTGG---A-GGGCAA--GT----------
---CTGGTGCCAGCAGCCGCGGTAATTCCAGCTCCAATAGCGTATATTAACGTTGTTGCA
GTTAAAAAGCTCGTAGTTGAAGTGAAGTG--AACAA-AGAAGA-----G---AA--G-AA
-T-C------T-T--CG-G-ATT-C--GG-ATCTAAT-GCGTTGAC-TCTT-TCCAA-AG
--TCA-A--TGT-ATGGG-TATTCATTTATC-TA-TATATTGTGT-TTGGTCGTTTACTG
TGAGAAAATTAGAGTGTTCAAAGCAGACGTTTGTTTGAATACATTAGCATGGAATAATCA
G---ATAAGGCTTT-CATG-T-GT-ATTTGATTGGTTTGGAT-ATGAAAGCAAGGTTAAT
AGGGACAGTTGGGG-GTATTC
>KY438939.1 .
AGAACAACGTACAAACCTTATCGATAAACAATTGG---A-GGGCAA--GT----------
---CTGGTGCCAGCAGCCGCGGTAATTCCAGCTCCAATAGCGTATATTAACGTTGTTGCA
GTTAAAAAGCTCGTAGTTGAAGTGAAGTG--AACAA-AGAAGA-----G---AA--G-AA
-T-C------T-T--CG-G-ATT-C--GG-ATCTAAT-GCGTTGAC-TCTT-TCCAA-AG
--TCA-A--TGT-ATGGG-TATTCATTTATC-TA-TATATTGTGT-TTGGTCGTTTACTG
TGAGAAAATTAGAGTGTTCAAAGCAGACGTTTGTTTGAATACATTAGCATGGAATAATCA
G---ATAAGGCTTT-CATG-T-GT-ATTTGATTGGTTTGGAT-ATGAAAGCAAGGTTAAT
AGGGACAGTTGGGG-GTATTC
>KX524036.1 .
AGAACAACGTACAAACCTTATCGATAAACAATTGG---A-GGGCAA--GT----------
---CTGGTGCCAGCAGCCGCGGTAATTCCAGCTCCAATAGCGTATATTAACGTTGTTGCA
GTTAAAAAGCTCGTAGTTGAAGTGAAGTG--AACAA-AGAAGA-----G---AA--G-AA
-T-C------T-T--CG-G-ATT-C--GG-ATCTAAT-GCGTTGAC-TCTT-TCCAA-AG
--TCA-A--TGT-ATGGG-TATTCATTTATC-TA-TATATTGTGT-TTGGTCGTTTACTG
TGAGAAAATTAGAGTGTTCAAAGCAGACGTTTGTTTGAATACATTAGCATGGAATAATCA
T---ATAAGGCTTT-CATG-T-GT-ATTTGATTGGTTTGGAT-ATGAAAGCAAGGTTAAT
AGGGACAGTTGGGG-GTATTC
>AB107971.1 .
AGAACAACGTACAAACCTTATCGATAAACAATTGG---A-GGGCAA--GT----------
---CTGGTGCCAGCAGCCGCGGTAATTCCAGCTCCAATAGCGTATATTAACGTTGTTGCA
GTTAAAAAGCTCGTAGTTGAAGTGAAGTG--AACAA-AGAAGA-----G---AA--G-AA
-T-C------T-T--CG-G-ATT-C--GG-ATCTAAT-GCGTTGAC-TCTT-TCCAA-AG
--TCA-A--TGT-ATGGG-TATTCATTTATC-TA-TATATTGTGT-TTGGTCGTTTACTG
TGAGAAAATTAGAGTGTTCAAAGCAGACGTTTGTTTGAATACATTAGCATGGAATAATCA
T---ATAAGGCTTT-CATG-T-GT-ATTTGATTGGTTTGGAT-ATGAAAGCAAGGTTAAT
AGGGACAGTTGGGG-GTATTC
>JQ974945.1 .
AGAACAACGTACAAACCTTATCGATAAACAATTGG---A-GGGCAA--GT----------
---CTGGTGCCAGCAGCCGCGGTAATTCCAGCTCCAATAGCGTATATTAACGTTGTTGCA
GTTAAAAAGCTCGTAGTTGAAGTGAAGTG--AACAA-AGAAGA-----G---AA--G-AA
-T-C------T-T--CG-G-ATT-C--GG-ATCTAAT-GCGTTGAC-TCTT-TCCAA-AG
--TCA-A--TGT-ATGGG-TATTCATTTATC-TA-TATATTGTGT-TTGGTCGTTTACTG
TGAGAAAATTAGAGTGTTCAAAGCAGACGTTTGTTTGAATACATTAGCATGGAATAATCA
T---ATAAGGCTTTTCATG-T-GT-ATTTGATTGGTTTGGAT-ATGAAAGCAAGGTTAAT
AGGGACAGTTGGGG-GTATTC
>MG280746.1 .
AGAACAATGTACAAATGTTATCGATAAACAATTGG---A-GGGCAA--GT----------
---CTGGTGCCAGCAGCCGCGGTAATTCCAGCTCCAATAGCGTATATTAACGTTGTTGCA
GTTAAAAAGCTCGTAGTTGAATTGAAGTG--AACTT-GG--GTT----G---AT--GTGA
-T-C------T-T--CG-G-ATGACATGA-ATC-AA--A-GTTGAC-TCTT-TCCAA-AG
--TCA-A--TAC-ATTGG-TATTCATTTATC-TT-TGTATTGTGT-TTGGTCATTTACTG
TGAGAAAATTAGAGTGTTCAAAGCAGACGTTTGTTTGAATACATTAGCATGGAATAATCA
T---ATATGGCTTT-CATG-T--TGATTTGATTGGTTTGAAT-ATGGAAGCAAGATTAAA
AGGGACAGTTGGGG-GTATTC
>MG280745.1 .
AGAACAATGTACAAATGTTATCGATAAACAATTGG---A-GGGCAA--GT----------
---CTGGTGCCAGCAGCCGCGGTAATTCCAGCTCCAATAGCGTATATTAACGTTGTTGCA
GTTAAAAAGCTCGTAGTTGAATTGAAGTG--AACTT-GG--GTT----G---AT--GTGA
-T-C------T-T--CG-G-ATGACATGA-ATC-AA--A-GTTGAC-TCTT-TCCAA-AG
--TCA-A--TAC-ATTGG-TATTCATTTATC-TT-TGTATTGTGT-TTGGTCATTTACTG
TGAGAAAATTAGAGTGTTCAAAGCAGACGTTTGTTTGAATACATTAGCATGGAATAATCA
T---ATATGGCTTT-CATG-T--TGATTTGATTGGTTTGAAT-ATGGAAGCAAGATTAAA
AGGGACAGTTGGGG-GTATTC
>KX524055.1 .
AGAACAATGTACAAATGTTATCGATAAACAATTGG---A-GGGCAA--GT----------
---CTGGTGCCAGCAGCCGCGGTAATTCCAGCTCCAATAGCGTATATTAACGTTGTTGCA
GTTAAAAAGCTCGTAGTTGAATTGAAGTG--AACTT-GG--GTT----G---AT--GTGA
-T-C------T-T--CG-G-ATGACATGA-ATC-AA--A-GTTGAC-TCTT-TCCAA-AG
--TCA-A--TAC-ATTGG-TATTCATTTATC-TT-TGTATTGTGT-TTGGTCATTTACTG
TGAGAAAATTAGAGTGTTCAAAGCAGACGTTTGTTTGAATACATTAGCATGGAATAATCA
T---ATATGGCTTT-CATG-T--TGATTTGATTGGTTTGAAT-ATGGAAGCAAGATTAAA
AGGGACAGTTGGGG-GTATTC
>KX523980.1 .
AGAACAATGTACAAATGTTATCGATAAACAATTGG---A-GGGCAA--GT----------
---CTGGTGCCAGCAGCCGCGGTAATTCCAGCTCCAATAGCGTATATTAACGTTGTTGCA
GTTAAAAAGCTCGTAGTTGAATTGAAGTG--AACTT-GG--GTT----G---AT--GTGA
-T-C------T-T--CG-G-ATGACATGA-ATC-AA--A-GTTGAC-TCTT-TCCAA-AG
--TCA-A--TAC-ATTGG-TATTCATTTATC-TT-TGTATTGTGT-TTGGTCATTTACTG
TGAGAAAATTAGAGTGTTCAAAGCAGACGTTTGTTTGAATACATTAGCATGGAATAATCA
T---ATATGGCTTT-CATG-T--TGATTTGATTGGTTTGAAT-ATGGAAGCAAGATTAAA
AGGGACAGTTGGGG-GTATTC
>KU892276.1 .
AGAACAATGTACAAATGTTATCGATAAACAATTGG---A-GGGCAA--GT----------
---CTGGTGCCAGCAGCCGCGGTAATTCCAGCTCCAATAGCGTATATTAACGTTGTTGCA
GTTAAAAAGCTCGTAGTTGAATTGAAGTG--AACTT-GG--ATT----G---AT--GTGA
-T-C------T-T--CG-G-ATGACGTGA-ATC-AA--A-GTTGAC-TCTT-TCCAA-AG
--TCA-A--TAC-ATTGG-TATTCATTTATC-TT-TGTATTGTGT-TTGGTCATTTACTG
TGAGAAAATTAGAGTGTTCAAAGCAGACGTTTGTTTGAATACATTAGCATGGAATAATCA
T---ATAAGGCTTT-CATG-T--TGATTTGATTGGTTTGAAT-ATGGAAGCAAGATTAAA
AGGGACAGTTGGGG-GTATTC
>HQ641621.1 .
AGAACAATGTACAAATGTTATCGATAAACAATTGG---A-GGGCAA--GT----------
---CTGGTGCCAGCAGCCGCGGTAATTCCAGCTCCAATAGCGTATATTAACGTTGTTGCA
GTTAAAAAGCTCGTAGTTGAATTGAAGTG--AACTT-GG--GTT----G---AT--GTAA
-T-C------T-T--CG-G-ATGACATGA-ATC-AA--A-GTTGAC-TCTT-TCCAA-AG
--TCA-A--TAC-ATTGG-TATTCATTTATC-TT-TGTATTGTGT-TTGGTCATTTACTG
TGAGAAAATTAGAGTGTTCAAAGCAGACGTTTGTTTGAATACATTAGCATGGAATAATCA
T---ATATGGCTTT-CATG-T--TGATTTGATTGGTTTGAAT-ATGGAAGCAAGATTAAA
AGGGACAGTTGGGG-GTATTC
>AY590113.1 .
AGAACAATGTACAAATGTTATCGATAAACAATTGG---A-GGGCAA--GT----------
---CTGGTGCCAGCAGCCGCGGTAATTCCAGCTCCAATAGCGTATATTAACGTTGTTGCA
GTTAAAAAGCTCGTAGTTGAATTGAAGTG--AACTT-GG--GTT----G---AT--GTGA
-T-C------T-T--CG-G-ATGACATGA-ATC-AA--A-GTTGAC-TCTT-TCCAA-AG
--TCA-A--TAC-ATTGG-TATTCATTTATC-TT-TGTATTGTGT-TTGGTCATTTACTG
TGAGAAAATTAGAGTGTTCAAAGCAGACGTTTGTTTGAATACATTAGCATGGAATAATCA
T---ATATGGCTTT-CATG-T--TGATTTGATTGGTTTGAAT-ATGGAAGCAAGATTAAA
AGGGACAGTTGGGG-GTATTC
>MG280751.1 .
AGAACAATGTACAAATGTTATCGATAAACAATTGG---A-GGGCAA--GT----------
---CTGGTGCCAGCAGCCGCGGTAATTCCAGCTCCAATAGCGTATATTAACGTTGTTGCA
GTTAAAAAGCTCGTAGTTGAAATGTGG-GATGAA----G-TA-T----A--TGA-TG-AA
TT-TA-AT--ATT--CA---ATT--ATAT-AT-TGA--T-TCC--C--C-TCTCCA--AT
--TTA---TTATTATGGG-TATTAATTTATT-TG-TAA-T-AAGAATTGGTCATTTACTG
TGAGAAAATTAGAGTGTTCAAAGCAGGCATTTGCTTGAATAGATTAGCATGGAATAATAC
T--AA-AAGGCTTT-TATGGTCG--ATTTAATTGGTTT-GTTCATAAAAGCAAGATTAAA
AGGAACAGTTGGGG-GTATTC
>EU445487.1 .
AGAACAACGTACAACTCTTATCGATAAGCCATTGG---A-GGGCAA--GT----------
---CTGGTGCCAGCAGCCGCGGTAATTCCAGCTCCAATAGCGTATATTAACGTTGTTGCA
GTTAAAAAGCTCGTAGTTGAAGTGAGG-G--AGT----G-TG-TGGTTA--TGA--C-AG
CT--AG----TCT--TA---AGT--G-CTTAC--AA--CCTCC--C--CCT-TCCA--AT
--GGGTG--TA--GTGGGGTATTCAGTTATT-TACTAC-T-CC-T-TTGGTCGTTTACTG
TGAGAAAATTAGAGTGTTCAAAGCGGGCGTTTGTTTGAATAGATTAGCATGGAATAATGA
TT--G-AAGGCTTT-CGTGTTCG--ATTTGATTGGGTT-GTTCATGGAAGCAAGGTTAAA
AGGAACAGTTGGGG-GTATTC
>MG280735.1 .
AGAACAACGTACAACTCTTATCGATAAGCCATTGG---A-GGGCAA--GT----------
---CTGGTGCCAGCAGCCGCGGTAATTCCAGCTCCAATAGCGTATATTAACGTTGTTGCA
GTTAAAAAGCTCGTAGTTGAAGTGAGG-G--AGT----G-TG-TGTTCA--TGA--G-AG
CT--AG----TCT--CG---AGT--G-TTCAC--AA--CCTCC--C--CCC-TCCA--AT
--CGGTG--TA--GTGGGGTATTCAGTTATTTCACTAC-T-CC-T-TTGGTCGTTTACTG
TGAGAAAATTAGAGTGTTCAAAGCGGGCGTTTGTTTGAATAGATTAGCATGGAATAATGA
TT--G-AAGGCTTT-CGTGTTCG--ATTTGATTGGTTT-GTTCATGGAAGCAAGGTTAAA
AGGAACAGTTGGGG-GTATTC
>MG280734.1 .
AGAACAACGTACAACTCTTATCGATAAGCCATTGG---A-GGGCAA--GT----------
---CTGGTGCCAGCAGCCGCGGTAATTCCAGCTCCAATAGCGTATATTAACGTTGTTGCA
GTTAAAAAGCTCGTAGTTGAAGTGAGG-G--AGT----G-TG-TGTTCA--TGA--G-AG
CT--AG----TCT--CG---AGT--G-TTCAC--AA--CCTCC--C--CCC-TCCA--AT
--CGGTG--TA--GTGGGGTATTCAGTTATTTCACTAC-T-CC-T-TTGGTCGTTTACTG
TGAGAAAATTAGAGTGTTCAAAGCGGGCGTTTGTTTGAATAGATTAGCATGGAATAATGA
TT--G-AAGGCTTT-CGTGTTCG--ATTTGATTGGTTT-GTTCATGGAAGCAAGGTTAAA
AGGAACAGTTGGGG-GTATTC
>MG280732.1 .
AGAACAACGTACAACTCTTATCGATAAGCCATTGG---A-GGGCAA--GT----------
---CTGGTGCCAGCAGCCGCGGTAATTCCAGCTCCAATAGCGTATATTAACGTTGTTGCA
GTTAAAAAGCTCGTAGTTGAAGTGAGG-G--AGT----G-TG-TGTTCA--TGA--G-AG
CT--AG----TCT--CG---AGT--G-TTCAC--AA--CCTCC--C--CCC-TCCA--AT
--CGGTG--TA--GTGGGGTATTCAGTTATTTCACTAC-T-CC-T-TTGGTCGTTTACTG
TGAGAAAATTAGAGTGTTCAAAGCGGGCGTTTGTTTGAATAGATTAGCATGGAATAATGA
TT--G-AAGGCTTT-CGTGTTCG--ATTTGATTGGTTT-GTTCATGGAAGCAAGGTTAAA
AGGAACAGTTGGGG-GTATTC
>MG280731.1 .
AGAACAACGTACAACTCTTATCGATAAGCCATTGG---A-GGGCAA--GT----------
---CTGGTGCCAGCAGCCGCGGTAATTCCAGCTCCAATAGCGTATATTAACGTTGTTGCA
GTTAAAAAGCTCGTAGTTGAAGTGAGG-G--AGT----G-TG-TGTTCA--TGA--G-AG
CT--AG----TCT--CG---AGT--G-TTCAC--AA--CCTCC--C--CCC-TCCA--AT
--CGGTG--TA--GTGGGGTATTCAGTTATTTCACTAC-T-CC-T-TTGGTCGTTTACTG
TGAGAAAATTAGAGTGTTCAAAGCGGGCGTTTGTTTGAATAGATTAGCATGGAATAATGA
TT--G-AAGGCTTT-CGTGTTCG--ATTTGATTGGTTT-GTTCATGGAAGCAAGGTTAAA
AGGAACAGTTGGGG-GTATTC
>MG280736.1 .
AGAACAACGTACAACTCTTATCGATAAGCCATTGG---A-GGGCAA--GT----------
---CTGGTGCCAGCAGCCGCGGTAATTCCAGCTCCAATAGCGTATATTAACGTTGTTGCA
GTTAAAAAGCTCGTAGTTGAAGTGAGG-G--AGT----G-TG-TGTTCA--TGA--G-AG
CT--AG----TTT--CG---AGT--G-TTCAC--AA--CCTCC--C--CCC-TCCA--AT
--CGGTG--TA--GTGGGGTATTCAGTTATTTCACTAC-T-CC-T-TTGGTCGTTTACTG
TGAGAAAATTAGAGTGTTCAAAGCGGGCGTTTGTTTGAATAGATTAGCATGGAATAATGA
TT--G-AAGGCTTT-CGTGTTCG--ATTTGATTGGTTT-GTTCATGGAAGCAAGGTTAAA
AGGAACAGTTGGGG-GTATTC
>KY438957.1 .
AGAACAACGTACAACTCTTATCGATAAGCCATTGG---A-GGGCAA--GT----------
---CTGGTGCCAGCAGCCGCGGTAATTCCAGCTCCAATAGCGTATATTAACGTTGTTGCA
GTTAAAAAGCTCGTAGTTGAAGTGAGG-G--AGT----G-TG-TGTTCA--TGA--G-AG
CT--AG----TTT--CG---AGT--G-TTCAC--AA--CCTCC--C--CCC-TCCA--AT
--CGGTG--TA--GTGGGGTATTCAGTTATTTCACTAC-T-CC-T-TTGGTCGTTTACTG
TGAGAAAATTAGAGTGTTCAAAGCGGGCGTTTGTTTGAATAGATTAGCATGGAATAATGA
TT--G-AAGGCTTT-CGTGTTCG--ATTTGATTGGTTT-GTTCATGGAAGCAAGGTTAAA
AGGAACAGTTGGGG-GTATTC
>KY438956.1 .
AGAACAACGTACAACTCTTATCGATAAGCCATTGG---A-GGGCAA--GT----------
---CTGGTGCCAGCAGCCGCGGTAATTCCAGCTCCAATAGCGTATATTAACGTTGTTGCA
GTTAAAAAGCTCGTAGTTGAAGTGAGG-G--AGT----G-TG-TGTTCA--TGA--G-AG
CT--AG----TCT--CG---AGT--G-TTCAC--AA--CCTCC--C--CCC-TCCA--AT
--CGGTG--TA--GTGGGGTATTCAGTTATTTCACTAC-T-CC-T-TTGGTCGTTTACTG
TGAGAAAATTAGAGTGTTCAAAGCGGGCGTTTGTTTGAATAGATTAGCATGGAATAATGA
TT--G-AAGGCTTT-CGTGTTCG--ATTTGATTGGTTT-GTTCATGGAAGCAAGGTTAAA
AGGAACAGTTGGGG-GTATTC
>KY438955.1 .
AGAACAACGTACAACTCTTATCGATAAGCCATTGG---A-GGGCAA--GT----------
---CTGGTGCCAGCAGCCGCGGTAATTCCAGCTCCAATAGCGTATATTAACGTTGTTGCA
GTTAAAAAGCTCGTAGTTGAAGTGAGG-G--AGT----G-TG-TGTTCA--TGA--G-AG
CT--AG----TCT--CG---AGT--G-TTCAC--AA--CCTCC--C--CCC-TCCA--AT
--CGGTG--TA--GTGGGGTATTCAGTTATTTCACTAC-T-CC-T-TTGGTCGTTTACTG
TGAGAAAATTAGAGTGTTCAAAGCGGGCGTTTGTTTGAATAGATTAGCATGGAATAATGA
TT--G-AAGGCTTT-CGTGTTCG--ATTTGATTGGTTT-GTTCATGGAAGCAAGGTTAAA
AGGAACAGTTGGGG-GTATTC
>KY438953.1 .
AGAACAACGTACAACTCTTATCGATAAGCCATTGG---A-GGGCAA--GT----------
---CTGGTGCCAGCAGCCGCGGTAATTCCAGCTCCAATAGCGTATATTAACGTTGTTGCA
GTTAAAAAGCTCGTAGTTGAAGTGAGG-G--AGT----G-TG-TGTTCA--TGA--G-AG
CT--AG----TCT--CG---AGT--G-TTCAC--AA--CCTCC--C--CCC-TCCA--AT
--CGGTG--TA--GTGGGGTATTCAGTTATTTCACTAC-T-CC-T-TTGGTCGTTTACTG
TGAGAAAATTAGAGTGTTCAAAGCGGGCGTTTGTTTGAATAGATTAGCATGGAATAATGA
TT--G-AAGGCTTT-CGTGTTCG--ATTTGATTGGTTT-GTTCATGGAAGCAAGGTTAAA
AGGAACAGTTGGGG-GTATTC
>KY438949.1 .
AGAACAACGTACAACTCTTATCGATAAGCCATTGG---A-GGGCAA--GT----------
---CTGGTGCCAGCAGCCGCGGTAATTCCAGCTCCAATAGCGTATATTAACGTTGTTGCA
GTTAAAAAGCTCGTAGTTGAAGTGAGG-G--AGT----G-TG-TGTTCA--TGA--G-AG
CT--AG----TCT--CG---AGT--G-TTCAC--AA--CCTCC--C--CCC-TCCA--AT
--CGGTG--TA--GTGGGGTATTCAGTTATTTCACTAC-T-CC-T-TTGGTCGTTTACTG
TGAGAAAATTAGAGTGTTCAAAGCGGGCGTTTGTTTGAATAGATTAGCATGGAATAATGA
TT--G-AAGGCTTT-CGTGTTCG--ATTTGATTGGTTT-GTTCATGGAAGCAAGGTTAAA
AGGAACAGTTGGGG-GTATTC
>KF002523.1 .
AGAACAACGTACAACTCTTATCGATAAGCCATTGG---A-GGGCAA--GT----------
---CTGGTGCCAGCAGCCGCGGTAATTCCAGCTCCAATAGCGTATATTAACGTTGTTGCA
GTTAAAAAGCTCGTAGTTGAAGTGAGG-G--AGT----G-TG-TGTTCA--TGA--G-AG
CT--AG----TCT--CG---AGT--G-TTCAC--AA--CCTCC--C--CCC-TCCA--AT
--CGGTG--TA--GTGGGGTATTCAGTTATTCTACTAC-T-CC-T-TTGGTCGTTTACTG
TGAGAAAATTAGAGTGTTCAAAGCGGGCGTTTGTTTGAATAGATTAGCATGGAATAATGA
TT--G-AAGGCTTT-CGTGTTCG--ATTTGATTGGTTT-GTTCATGGAAGCAAGGTTAAA
AGGAACAGTTGGGG-GTATTC
>KX524035.1 .
NNNACAACGTACAACTCTTATCGATAAGCCATTGG---A-GGGCAA--GT----------
---CTGGTGCCAGCAGCCGCGGTAATTCCAGCTCCAATAGCGTATATTAACGTTGTTGCA
GTTAAAAAGCTCGTAGTTGAAGTGAGG-G--AGT----G-TG-TAG-TA--GGACCG-A-
CT--TGA---TCG--GA---ACT--G-CT-GC--AA--CCTCC--C--CCC-TCCA--AT
--CGGTG--TA--GTGGGGTATTCACTTATTCTACTAC-T-CC-T-TTGGTCGTTTACTG
TGAGAAAATTAGAGTGTTCAAAGCGGGCGTTTGTTTGAATAGATTAGCATGGAATAATGA
TT--G-AAGGCTTT-CGTGTTCG--ATTTGATTGGTTT-GTTCATGGAAGCAAGGTTAAA
AGGAACAGTTGGGG-GTATTC
>KX523991.1 .
NNNNNNNCGTACAACTCTTATCGATAAGCCATTGG---A-GGGCAA--GT----------
---CTGGTGCCAGCAGCCGCGGTAATTCCAGCTCCAATAGCGTATATTAACGTTGTTGCA
GTTAAAAAGCTCGTAGTTGAAGTGAGG-G--AGT----G-TG-TAG-TA--GGACCG-A-
CT--TGA---TCG--GA---ACT--G-CT-GC--AA--CCTCC--C--CCC-TCCA--AT
--CGGTG--TA--GTGGGGTATTCACTTATTCTACTAC-T-CC-T-TTGGTCGTTTACTG
TGAGAAAATTAGAGTGTTCAAAGCGGGCGTTTGTTTGAATAGATTAGCATGGAATAATGA
TT--G-AAGGCTTT-CGTGTTCG--ATTTGATTGGTTT-GTTCATGGAAGCAAGGTTAAA
AGGAACAGTTGGGG-GTATTC
>KX523998.1 .
AGAACAACGTACAACTCTTATCGATAAGCCATTGG---A-GGGCAA--GT----------
---CTGGTGCCAGCAGCCGCGGTAATTCCAGCTCCAATAGCGTATATTAACGTTGTTGCA
GTTAAAAAGCTCGTAGTTGAAGTGAGG-G--AGT----G-TG-TAG-TA--GGACCG-A-
CT--TGA---TCG--GA---ACT--G-CT-GC--AA--CCTCC--C--CCC-TCCA--AT
--CGGTG--TA--GTGGGGTATTCACTTATTCTACTAC-T-CC-T-TTGGTCGTTTACTG
TGAGAAAATTAGAGTGTTCAAAGCGGGCGTTTGTTTGAATAGATTAGCATGGAATAATGA
TT--G-AAGGCTTT-CGTGTTCG--ATTTGATTGGTTT-GTTCATGGAAGCAAGGTTAAA
AGGAACAGTTGGGG-GTATTC
>KX524005.1 .
AGAACAACGTACAACTCTTATCGATAAGCCATTGG---A-GGGCAA--GT----------
---CTGGTGCCAGCAGCCGCGGTAATTCCAGCTCCAATAGCGTATATTAACGTTGTTGCA
GTTAAAAAGCTCGTAGTTGAAGTGAGG-G--AGT----G-TG-TAG-TA--GGACCG-A-
CT--TGA---TCG--GA---ACT--G-CT-GC--AA--CCTCC--C--CCC-TCCA--AT
--CGGTG--TA--GTGGGGTATTCACTTATTCTACTAC-T-CC-T-TTGGTCGTTTACTG
TGAGAAAATTAGAGTGTTCAAAGCGGGCGTTTGTTTGAATAGATTAGCATGGAATAATGA
TT--G-AAGGCTTT-CGTGTTCG--ATTTGATTGGTTT-GTTCATGGAAGCAAGGTTAAA
AGGAACAGTTGGGG-GTATTC
>GU256922.1 .
AGAACAATGTACAACACTTATCGATAAACTATTGG---A-GGGCAA--GT----------
---CTGGTGCCAGCAGCCGCGGTAATTCCAGCTCCAATAGCGTATATTAACGTTGTTGCA
GTTAAAAAGCTCGTAGTTGAAGTG-GG-G---AT----G-TGAT---TGT-TGAATG-A-
TTTCGG----TCTT-TT---ATC--A--T-G---AA--TCATC--C--CCT-TCCAGGGT
--TCACA--TA---TGGG-TATTAAGTTACT-TG-TGTGT-GGGTATTGGTCTTTTACTG
TGAGAAAATTAGAGTGTTCAAAGCAGACGTTTGTTTGAATACATTAGCATGGAATAATAA
TT--G-AAGGCTTT-CGTGTTCG--ATTTGATTGGTTT-GTTCATGGAAGCAAGATTAAA
AGGAGCAGTTGGGG-GTATTC
>MG280761.1 .
AGAACAATGTACAAATGTTATCGATAAACAATTGG---A-GGGCAA--GT----------
---CTGGTGCCAGCAGCCGCGGTAATTCCAGCTCCAATAGCGTATATTAACGTTGTTGCA
GTTAAAAAGCTCGTAGTTGAAATGTGG-GATGAA----G-TA-T----A--TGA-TG-AA
TT-TA-AT--ATT--CA---ATT--ATAT-AT-TGA--T-TCC--C--C-TCTCCA--AT
--TTA---TTATTATGGG-TATTAATTTATT-TG-TAA-T-AAGAATTGGTCATTTACTG
TGAGAAAATTAGAGTGTTCAAAGCAGGCATTTGCTTGAATAGATTAGCATGGAATAATAC
T--AA-AAGGCTTT-TATGGTCG--ATTTAATTGGTTT-GTTCATAAAAGCAAGATTAAA
AGGAACAGTTGGGG-GTATTC
>AB070987.1 .
AGAACAACGTACAACTCTTATCGATAAGCCATTGG---A-GGGCAA--GT----------
---CTGGTGCCAGCAGCCGCGGTAATTCCAGCTCCAATAGCGTATATTAACGTTGTTGCA
GTTAAAAAGCTCGTAGTTGAAGTGAGG-G--AGT----G-TG-TGTTCA--TGA--G-AG
CT--AG----TCT--CG---AGT--G-TTCAC--AA--CCTCC--C--CCC-TCCA--AT
--CGGTG--TA--GTGGGGTATTCAGTTATTCTACTAC-T-CC-T-TTGGTCGTTTACTG
TGAGAAAATTAGAGTGTTCAAAGCGGGCGTTTGTTTGAATAGATTAGCATGGAATAATGA
TT--G-AAGGCTTT-CGTGTTCG--ATTTGATTGGTTT-GTTCATGGAAGCAAGGTTAAA
AGGAACAGTTGGGG-GTATTC
>MG280758.1 .
AGAACAATGTACAAATGTTATCGATAAACAATTGG---A-GGGCAA--GT----------
---CTGGTGCCAGCAGCCGCGGTAATTCCAGCTCCAATAGCGTATATTAACGTTGTTGCA
GTTAAAAAGCTCGTAGTTGAAATGTGG-GATGAA----G-TA-T----A--TGA-TG-AA
TT-TA-AT--ATT--CA---ATT--ATAT-AT-TGA--T-TCC--C--C-TCTCCA--AT
--TTA---TTATTATGGG-TATTAATTTATT-TG-TAA-T-AAGAATTGGTCATTTACTG
TGAGAAAATTAGAGTGTTCAAAGCAGGCATTTGCTTGAATAGATTAGCATGGAATAATAC
T--AA-AAGGCTTT-TATGGTCG--ATTTAATTGGTTT-GTTCATAAAAGCAAGATTAAA
AGGAACAGTTGGGG-GTATTC
>KX523973.1 .
AGAACAACGTACAAACCTTATCGATAAACAATTGG---A-GGGCAA--GT----------
---CTGGTGCCAGCAGCCGCGGTAATTCCAGCTCCAATAGCGTATATTAACGTTGTTGCA
GTTAAAAAGCTCGTAGTTGAAATGAAG-G--G-T-A--GTTG-T----G--TAA-TG-AA
-TACA-----T-T--CGTGTATT-T-TGTTATTCAA--GTATC--C-TCCT-TCTAA-AT
--TCG-A--TAT-ATGAG-TATTAATTTACT-TG-TATATGGT-T-TTAGACATTTACTG
TGAGAAAATTAGAGTGTTCAAAGCAGGCATTTGCTTGAATATATTAGCATGGAATAATCA
T---GTATGATTTT-CATGAT-GT-ATTTGATTGGTTTGGTTGATGAGAATAAGATTAAA
AGGGACAGTTGGGG-GTATTC
>MG280760.1 .
AGAACAATGTACAAATGTTATCGATAAACAATTGG---A-GGGCAA--GT----------
---CTGGTGCCAGCAGCCGCGGTAATTCCAGCTCCAATAGCGTATATTAACGTTGTTGCA
GTTAAAAAGCTCGTAGTTGAAATGTGG-GATGAA----G-TA-T----A--TGA-TG-AA
TT-TA-AT--ATT--CA---ATT--ATAT-AT-TGA--T-TCC--C--C-TCTCCA--AT
--TTA---TTATTATGGG-TATTAATTTATT-TG-TAA-T-AAGAATTGGTCATTTACTG
TGAGAAAATTAGAGTGTTCAAAGCAGGCATTTGCTTGAATAGATTAGCATGGAATAATAC
T--AA-AAGGCTTT-TATGGTCG--ATTTAATTGGTTT-GTTCATAAAAGCAAGATTAAA
AGGAACAGTTGGGG-GTATTC
>MG280752.1 .
AGAACAATGTACAAATGTTATCGATAAACAATTGG---A-GGGCAA--GT----------
---CTGGTGCCAGCAGCCGCGGTAATTCCAGCTCCAATAGCGTATATTAACGTTGTTGCA
GTTAAAAAGCTCGTAGTTGAAATGTGG-GATGAA----G-TA-T----A--TGA-TG-AA
TT-TA-AT--ATT--CA---ATT--ATAT-AT-TGA--T-TCC--C--C-TCTCCA--AT
--TTA---TTATTATGGG-TATTAATTTATT-TG-TAA-T-AAGAATTGGTCATTTACTG
TGAGAAAATTAGAGTGTTCAAAGCAGGCATTTGCTTGAATAGATTAGCATGGAATAATAC
T--AA-AAGGCTTT-TATGGTCG--ATTTAATTGGTTT-GTTCATAAAAGCAAGATTAAA
AGGAACAGTTGGGG-GTATTC
>MG280756.1 .
AGAACAATGTACAAATGTTATCGATAAACAATTGG---A-GGGCAA--GT----------
---CTGGTGCCAGCAGCCGCGGTAATTCCAGCTCCAATAGCGTATATTAACGTTGTTGCA
GTTAAAAAGCTCGTAGTTGAAATGTGG-GATGAA----G-TA-T----A--TGA-TG-AA
TT-TA-AT--ATT--CA---ATT--ATAT-AT-TGA--T-TCC--C--C-TCTCCA--AT
--TTA---TTATTATGGG-TATTAATTTATT-TG-TAA-T-AAGAATTGGTCATTTACTG
TGAGAAAATTAGAGTGTTCAAAGCAGGCATTTGCTTGAATAGATTAGCATGGAATAATAC
T--AA-AAGGCTTT-TATGGTCG--ATTTAATTGGTTT-GTTCATAAAAGCAAGATTAAA
AGGAACAGTTGGGG-GTATTC
>MG280754.1 .
AGAACAATGTACAAATGTTATCGATAAACAATTGG---A-GGGCAA--GT----------
---CTGGTGCCAGCAGCCGCGGTAATTCCAGCTCCAATAGCGTATATTAACGTTGTTGCA
GTTAAAAAGCTCGTAGTTGAAATGTGG-GATGAA----G-TA-T----A--TGA-TG-AA
TT-TA-AT--ATT--CA---ATT--ATAT-AT-TGA--T-TCC--C--C-TCTCCA--AT
--TTA---TTATTATGGG-TATTAATTTATT-TG-TAA-T-AAGAATTGGTCATTTACTG
TGAGAAAATTAGAGTGTTCAAAGCAGGCATTTGCTTGAATAGATTAGCATGGAATAATAC
T--AA-AAGGCTTT-TATGGTCG--ATTTAATTGGTTT-GTTCATAAAAGCAAGATTAAA
AGGAACAGTTGGGG-GTATTC
>KX524007.1 .
AG-ACAACGTACAAACCTTATCGATAAACAATTGG---A-GGGCAA--GT----------
---CTGGTGCCAGCAGCCGCGGTAATTCCAGCTCCAATAGCGTATATTAACGTTGTTGCA
GTTAAAAAGCTCGTAGTTGAAATGAAG-G--G-T-A--GTTG-T----G--TAA-TG-AA
-TACA-----T-T--CGTGTATT-T-TGTTATTCAA--GTATC--C-TCCT-TCTAA-AT
--TCG-A--TAT-ATGAG-TATTAATTTACT-TG-TATATGGT-T-TTAGACATTTACTG
TGAGAAAATTAGAGTGTTCAAAGCAGGCATTTGCTTGAATATATTAGCATGGAATAATCA
T---GTATGATTTT-CATGAT-GT-ATTTGATTGGTTTGGTTGATGAGAATAAGATTAAA
AGGGACAGTTGGGG-GTATTC
>MG309719.1 .
AGAACAACGTACAAACCTTATCGATAAACAATTGG---A-GGGCAA--GT----------
---CTGGTGCCAGCAGCCGCGGTAATTCCAGCTCCAATAGCGTATATTAACGTTGTTGCA
GTTAAAAAGCTCGTAGTTGAAATGAAG-G--G-T-A--GTTG-T----G--TAA-TG-AA
-TACA-----T-T--CGTGTATT-T-TGTTATTCAA--GTATC--C-TCCT-TCTAA-AT
--TCG-A--TAT-ATGAG-TATTAATTTACT-TG-TATATGGT-T-TTAGACATTTACTG
TGAGAAAATTAGAGTGTTCAAAGCAGGCATATGCTTGAATATATTAGCATGGAATAATCA
T---GTATGATTTT-CATGAT-GT-ATTTGATTGGTTTGGTTGATGAGAATAAGATTAAA
AGGGACAGTTGGGG-GTATTC
>KX524045.1 .
AGAACAACGTACAAACCTTATCGATAAACAATTGG---A-GGGCAA--GT----------
---CTGGTGCCAGCAGCCGCGGTAATTCCAGCTCCAATAGCGTATATTAACGTTGTTGCA
GTTAAAAAGCTCGTAGTTGAAATGAAG-G--G-T-A--GTTG-T----G--TAA-TG-AA
-TACA-----T-T--CGTGTATT-T-TGTTATTCAA--GTATC--C-TCCT-TCTAA-AT
--TCG-A--TAT-ATGAG-TATTAATTTACT-TG-TATATGGT-T-TTAGACATTTACTG
TGAGAAAATTAGAGTGTTCAAAGCAGGCATTTGCTTGAATATATTAGCATGGAATAATCA
T---GTATGATTTT-CATGAT-GT-ATTTGATTGGTTTGGTTGATGAGAATAAGATTAAA
AGGGACAGTTGGGG-GTATTC
>KX523992.1 .
AGAACAACGTACAAACCTTATCGATAAACAATTGG---A-GGGCAA--GT----------
---CTGGTGCCAGCAGCCGCGGTAATTCCAGCTCCAATAGCGTATATTAACGTTGTTGCA
GTTAAAAAGCTCGTAGTTGAAATGAAG-G--G-T-A--GTTG-T----G--TAA-TG-AA
-TACA-----T-T--CGTGTATT-T-TGTTATTCAA--GTATC--C-TCCT-TCTAA-AT
--TCG-A--TAT-ATGAG-TATTAATTTACT-TG-TATATGGT-T-TTAGACATTTACTG
TGAGAAAATTAGAGTGTTCAAAGCAGGCATTTGCTTGAATATATTAGCATGGAATAATCA
T---GTATGATTTT-CATGAT-GT-ATTTGATTGGTTTGGTTGATGAGAATAAGATTAAA
AGGGACAGTTGGGG-GTATTC
>KX523995.1 .
AGAACAATGTACAACTCTTATCGATAAGCCATTGG---A-GGGCAA--GT----------
---CTGGTGCCAGCAGCCGCGGTAATTCCAGCTCCAATAGCGTATATTAACGTTGTTGCA
GTTAAAAAGCTCGTAGTTGAAGTGTGG-G-TGATC---GCTG-T---TG--TGA--G-A-
CTTCGGTC--TCT--CG---A-C--A-GT-A---AG--TCACC--C--CCT-TCCAGTAT
--CCA-G--TA--GTGGG-TATTCAGTTACT-TACTAT-T-GTGTGTTGGTCGTTTACTG
TGAGAAAATTAGAGTGTTCAAAGCAGGCGTTTGCTTGAATAGATTAGCATGGAATAATAA
TT--G-AAGGCTTT-CGTGTTCG--ATTTGATTGGTTT-GTTCATGGAAGCAAGGTTAAA
AGGAACAGTTGGGG-GTATTC
>MG280726.1 .
AGAACAATGTACAACTCTTATCGATAAGCCATTGG---A-GGGCAA--GT----------
---CTGGTGCCAGCAGCCGCGGTAATTCCAGCTCCAATAGCGTATATTAACGTTGTTGCA
GTTAAAAAGCTCGTAGTTGAAGTGTGG-G-TGATC---GCTG-T---TG--TGA--G-A-
CTTCGGTC--TCT--CG---A-C--A-GT-A---AG--TCACC--C--CCT-TCCAGTAT
--CCA-G--TA--GTGGG-TATTCAGTTACT-TACTAT-T-GTGTGTTGGTCGTTTACTG
TGAGAAAATTAGAGTGTTCAAAGCAGGCGTTTGCTTGAATAGATTAGCATGGAATAATAA
TT--G-AAGGCTTT-CGTGTTCG--ATTTGATTGGTTT-GTTCATGGAAGCAAGGTTAAA
AGGAACAGTTGGGG-GTATTC
>KX524047.1 .
AGAACAATGTACAACTCTTATCGATAAGCCATTGG---A-GGGCAA--GT----------
---CTGGTGCCAGCAGCCGCGGTAATTCCAGCTCCAATAGCGTATATTAACGTTGTTGCA
GTTAAAAAGCTCGTAGTTGAAGTGTGG-G-TGATC---GCTG-T---TG--TGA--G-A-
CTTCGGTC--TCT--CG---A-C--A-GT-A---AG--TCACC--C--CCT-TCCAGTAT
--CCA-G--TA--GTGGG-TATTCAGTTACT-TACTAT-T-GTGTGTTGGTCGTTTACTG
TGAGAAAATTAGAGTGTTCAAAGCAGGCGTTTGCTTGAATAGATTAGCATGGAATAATAA
TT--G-AAGGCTTT-CGTGTTCG--ATTTGATTGGTTT-GTTCATGGAAGCAAGGTTAAA
AGGAACAGTTGGGG-GTATTC
>KX524033.1 .
AGAACAATGTACAACTCTTATCGATAAGCCATTGG---A-GGGCAA--GT----------
---CTGGTGCCAGCAGCCGCGGTAATTCCAGCTCCAATAGCGTATATTAACGTTGTTGCA
GTTAAAAAGCTCGTAGTTGAAGTGTGG-G-TGATC---GCTG-T---TG--TGA--G-A-
CTTCGGTC--TCT--CG---A-C--A-GT-A---AG--TCACC--C--CCT-TCCAGTAT
--CCA-G--TA--GTGGG-TATTCAGTTACT-TACTAT-T-GTGTGTTGGTCGTTTACTG
TGAGAAAATTAGAGTGTTCAAAGCAGGCGTTTGCTTGAATAGATTAGCATGGAATAATAA
TT--G-AAGGCTTT-CGTGTTCG--ATTTGATTGGTTT-GTTCATGGAAGCAAGGTTAAA
AGGAACAGTTGGGG-GTATTC
>KX524023.1 .
AGAACAATGTACAACTCTTATCGATAAGCCATTGG---A-GGGCAA--GT----------
---CTGGTGCCAGCAGCCGCGGTAATTCCAGCTCCAATAGCGTATATTAACGTTGTTGCA
GTTAAAAAGCTCGTAGTTGAAGTGTGG-G-TGATC---GCTG-T---TG--TGA--G-A-
CTTCGGTC--TCT--CG---A-C--A-GT-A---AG--TCACC--C--CCT-TCCAGTAT
--CCA-G--TA--GTGGG-TATTCAGTTACT-TACTAT-T-GTGTGTTGGTCGTTTACTG
TGAGAAAATTAGAGTGTTCAAAGCAGGCGTTTGCTTGAATAGATTAGCATGGAATAATAA
TT--G-AAGGCTTT-CGTGTTCG--ATTTGATTGGTTT-GTTCATGGAAGCAAGGTTAAA
AGGAACAGTTGGGG-GTATTC
>KU892235.1 .
AGAACAATGTACAACTCTTATCGATAAGCCATTGG---A-GGGCAA--GT----------
---CTGGTGCCAGCAGCCGCGGTAATTCCAGCTCCAATAGCGTATATTAACGTTGTTGCA
GTTAAAAAGCTCGTAGTTGAAGTGTGG-G-TGATC---GCTG-T---TG--TGA--G-A-
CTTCGGTC--TCT--CG---A-C--A-GT-A---AG--TCACC--C--CCT-TCCAGTAT
--CCA-G--TA--GTGGG-TATTCACTTACT-TACTAT-T-GTGTGTTGGTCCTTTACTG
TGAGAAAATTAGAGTGTTCAAAGCAGGCGTTTGCTTGAATAGATTAGCATGGAATAATAA
TT--G-AAGGCTTT-CGTGTTCG--ATTTGATTGGTTT-GTTCATGGAAGCAAGGTTAAA
AGGAACAGTTGGGG-GTATTC
>KU892226.1 .
AGAACAATGTACAACTCTTATCGATAAGCCATTGG---A-GGGCAA--GT----------
---CTGGTGCCAGCAGCCGCGGTAATTCCAGCTCCAATAGCGTATATTAACGTTGTTGCA
GTTAAAAAGCTCGTAGTTGAAGTGTGG-G-TGATC---GCTG-T---TG--TGA--G-A-
CTTCGGTC--TCT--CG---A-C--A-GT-A---AG--TCACC--C--CCT-TCCAGTAT
--CCA-G--TA--GTGGG-TATTCACTTACT-TACTAT-T-GTGTGTTGGTCCTTTACTG
TGAGAAAATTAGAGTGTTCAAAGCAGGCGTTTGCTTGAATAGATTAGCATGGAATAATAA
TT--G-AAGGCTTT-CGTGTTCG--ATTTGATTGGTTT-GTTCATGGAAGCAAGGTTAAA
AGGAACAGTTGGGG-GTATTC
>KX523986.1 .
AGAACAATGTACAACTCTTATCGATAAGCCATTGG---A-GGGCAA--GT----------
---CTGGTGCCAGCAGCCGCGGTAATTCCAGCTCCAATAGCGTATATTAACGTTGTTGCA
GTTAAAAAGCTCGTAGTTGAAGTGTGG-G-TGATC---GCTG-T---TG--TGA--G-A-
CTTCGGTC--TCT--CG---A-C--A-GT-A---AG--TCACC--C--CCT-TCCAGTAT
--CCA-G--TA--GTGGG-TATTCACTTACT-TACTAT-T-GTGTGTTGGTCCTTTACTG
TGAGAAAATTAGAGTGTTCAAAGCAGGCGTTTGCTTGAATAGATTAGCATGGAATAATAA
TT--G-AAGGCTTT-CGTGTTCG--ATTTGATTGGTTT-GTTCATGGAAGCAAGGTTAAA
AGGAACAGTTGGGG-GTATTC
>KX524028.1 .
AGAACAATGTACAACTCTTATCGATAAGCCATTGG---A-GGGCAA--GT----------
---CTGGTGCCAGCAGCCGCGGTAATTCCAGCTCCAATAGCGTATATTAACGTTGTTGCA
GTTAAAAAGCTCGTAGTTGAAGTGTGG-G-TGATC---GCTG-T---TG--TGA--G-A-
CTTCGGTC--TCT--CG---A-C--A-GT-A---AG--TCACC--C--CCT-TCCAGTAT
--CCA-G--TA--GTGGG-TATTCACTTACT-TACTAT-T-GTGTGTTGGTCCTTTACTG
TGAGAAAATTAGAGTGTTCAAAGCAGGCGTTTGCTTGAATAGATTAGCATGGAATAATAA
TT--G-AAGGCTTT-CGTGTTCG--ATTTGATTGGTTT-GTTCATGGAAGCAAGGTTAAA
AGGAACAGTTGGGG-GTATTC
>KU892234.1 .
AGAACAATGTACAACTCTTATCGATAAGCCATTGG---A-GGGCAA--GT----------
---CTGGTGCCAGCAGCCGCGGTAATTCCAGCTCCAATAGCGTATATTAACGTTGTTGCA
GTTAAAAAGCTCGTAGTTGAAGTGTGG-G-TGATC---GCTA-T---TG--TGA--G-A-
CTTCGGTC--TCT--CG---A-C--A-GT-A---AG--TCACC--C--CCT-TCCAGTAT
--CCA-G--TA--GTGGG-TATTCACTTACT-TACTAT-T-GTGTGTTGGTCCTTTACTG
TGAGAAAATTAGAGTGTTCAAAGCAGGCGTTTGCTTGAATAGATTAGCATGGAATAATAA
TT--G-AAGGCTTT-CGTGTTCG--ATTTGATTGGTTT-GTTCATGGAAGCAAGGTTAAA
AGGAACAGTTGGGG-GTATTC
>KU892223.1 .
AGAACAATGTACAACTCTTATCGATAAGCCATTGG---A-GGGCAA--GT----------
---CTGGTGCCAGCAGCCGCGGTAATTCCAGCTCCAATAGCGTATATTAACGTTGTTGCA
GTTAAAAAGCTCGTAGTTGAAGTGTGG-G-TGATC---GCTA-T---TG--TGA--G-A-
CTTCGGTC--TCT--CG---A-C--A-GT-A---AG--TCACC--C--CCT-TCCAGTAT
--CCA-G--TA--GTGGG-TATTCAGTTACT-TACTAT-T-GTGTGTTGGTCCTTTACTG
TGAGAAAATTAGAGTGTTCAAAGCAGGCGTTTGCTTGAATAGATTAGCATGGAATAATAA
TT--G-AAGGCTTT-CGTGTTCG--ATTTGATTGGTTT-GTTCATGGAAGCAAGGTTAAA
AGGAACAGTTGGGG-GTATTC
>GU992415.1 .
AGAACAATGTACAACTCTTATCGATAAGCCATTGG---A-GGGCAA--GT----------
---CTGGTGCCAGCAGCCGCGGTAATTCCAGCTCCAATAGCGTATATTAACGTTGTTGCA
GTTAAAAAGCTCGTAGTTGAAGTGTGG-G-TGATC---GCTG-T---TG--TGA--G-A-
CTTCGGTC--TCT--CG---A-T--A-GT-A---AG--TCACC--C--CCT-TCCAGTAT
--CCA-G--TA--GTGGG-TATTCAGTTACT-TACTAT-T-GTGTGTTGGTCGTTTACTG
TGAGAAAATTAGAGTGTTCAAAGCAGGCGTTTGCTTGAATAGATTAGCATGGAATAATAA
TT--G-AAGGCTTT-CGTGTTCG--ATTTGATTGGTTT-GTTCATGGAAGCAAGGTTAAA
AGGAACAGTTGGGG-GTATTC
>MG280729.1 .
AGAACAATGTACAACTCTTATCGATAAGCCATTGG---A-GGGCAA--GT----------
---CTGGTGCCAGCAGCCGCGGTAATTCCAGCTCCAATAGCGTATATTAACGTTGTTGCA
GTTAAAAAGCTCGTAGTTGAAGTGTGG-G-TGATC---GCTG-T---TG--TGA--G-A-
CTTCGGTC--TCT--CG---A-T--A-GT-A---AG--TCACC--C--CCT-TCCAGTAT
--CCA-G--TA--GTGGG-TATTCAGTTACT-TACTAT-T-GTGTGTTGGTCGTTTACTG
TGAGAAAATTAGAGTGTTCAAAGCAGGCGTTTGCTTGAATAGATTAGCATGGAATAATAA
TT--G-AAGGCTTT-CGTGTTCG--ATTTGATTGGTTT-GTTCATGGAAGCAAGGTTAAA
AGGAACAGTTGGGG-GTATTC
>KX257282.1 .
NNNNNNNNNNNNNNNNNNNNNNNNNNNNNNNTTGG---A-GGGCAA--GT----------
---CTGGTGCCAGCAGCCGCGGTAATTCCAGCTCCAATAGCGTATATTAACGTTGTTGCA
GTTAAAAAGCTCGTAGTTGAAATGTGG-G-TGATC---GCTG-T---TG--TGA--G-A-
CTTCGGTC--TCT--CG---A-C--A-GT-A---AG--TCACC--C--CCT-TCCAGTAT
--CCA-G--TA--GTGGG-TATTCAGTTACT-TACTAT-T-GTGTGTTGGTCCTTTACTG
TGAGAAAATTAGAGTGTTCAAAGCAGGCGTTTGCTTGAATAGATTAGCATGGAATAATAA
TT--G-AAGGCTTT-CGTGTTCG--ATTTGATTGGTTT-GTTCATGGAAGCAAGGTTAAA
AGGAACAGTTGGGG-GTATTC
>KU892237.1 .
AGAACAATGTACAACTCTTATCGATAAGCCATTGG---A-GGGCAA--GT----------
---CTGGTGCCAGCAGCCGCGGTAATTCCAGCTCCAATAGCGTATATTAACGTTGTTGCA
GTTAAAAAGCTCGTAGTTGAAGTGTGG-G-TGATC---GCTG-T---TG--TGA--G-A-
CTTCGGTC--TCT--CG---A-C--A-GT-A---AG--TCACC--C--CCT-TCCAGTAT
--CCA-G--TA--GTGGG-TATTCAGTTACT-TACTAT-T-GTGTGTTGGTCGTTTACTG
TGAGAAAATTAGAGTGTTCAAAGCAGGCGTTTGCTTGAATAGATTAGCATGGAATAATAA
TT--G-AAGGCTTT-CGTGTTCG--ATTTGATTGGTTT-GTTCATGGAAGCAAGGTTAAA
AGGAACAGTTGGGG-GTATTC
>KU892244.1 .
AGAACAATGTACAACTCTTATCGATAAGCCATTGG---A-GGGCAA--GT----------
---CTGGTGCCAGCAGCCGCGGTAATTCCAGCTCCAATAGCGTATATTAACGTTGTTGCA
GTTAAAAAGCTCGTAGTTGAAGTGTGG-G-TGATC---GCTG-T---TG--TGA--G-A-
CTTCGGTC--TCT--CG---A-C--A-GT-A---AG--TCACC--C--CCT-TCCAGTAT
--CCA-G--TA--GTGGG-TATTCAGTTACT-TACTAT-T-GTGTGTTGGTCGTTTACTG
TGAGAAAATTAGAGTGTTCAAAGCAGGCGTTTGCTTGAATAGATTAGCATGGAATAATAA
TT--G-AAGGCTTT-CGTGTTCG--ATTTGATTGGTTT-GTTCATGGAAGCAAGGTTAAA
AGGAACAGTTGGGG-GTATTC
>KU892225.1 .
AGAACAATGTACAACTCTTATCGATAAGCCATTGG---A-GGGCAA--GT----------
---CTGGTGCCAGCAGCCGCGGTAATTCCAGCTCCAATAGCGTATATTAACGTTGTTGCA
GTTAAAAAGCTCGTAGTTGAAGTGTGG-G-TGATC---GCTG-T---TG--TGA--G-A-
CTTCGGTC--TCT--CG---A-C--A-GT-A---AG--TCACC--C--CCT-TCCAGTAT
--CCA-G--TA--GTGGG-TATTCAGTTACT-TACTAT-T-GTGTGTTGGTCGTTTACTG
TGAGAAAATTAGAGTGTTCAAAGCAGGCGTTTGCTTGAATAGATTAGCATGGAATAATAA
TT--G-AAGGCTTT-CGTGTTCG--ATTTGATTGGTTT-GTTCATGGAAGCAAGGTTAAA
AGGAACAGTTGGGG-GTATTC
>MG280728.1 .
AGAACAATGTACAACTCTTATCGATAAGCCATTGG---A-GGGCAA--GT----------
---CTGGTGCCAGCAGCCGCGGTAATTCCAGCTCCAATAGCGTATATTAACGTTGTTGCA
GTTAAAAAGCTCGTAGTTGAAGTGTGG-G-TGGT----GCCA-TC--TG--TGA--A-G-
CTTCGGCT--TCTA-AG---A-T--G-AT-C---AC--T-ACC--C--CCT-TCCAGTAT
--CCA-G--TA--GTGGG-TATTCAGTTACT-TGCTAT-T-GTGTGTTGGTCATTTACTG
TGAGAAAATTAGAGTGTTCAAAGCAGGCGTTTGCTTGAATAGATTAGCATGGAATAATAA
TT--G-AAGGCTTT-CGTGTTCG--ATTTGATTGGTTT-GTTCATGGAAGCAAGGTTAAA
AGGAACAGTTGGGG-GTATTC
>KY438943.1 .
AGAACAATGTACAACTCTTATCGATAAGCCATTGG---A-GGGCAA--GT----------
---CTGGTGCCAGCAGCCGCGGTAATTCCAGCTCCAATAGCGTATATTAACGTTGTTGCA
GTTAAAAAGCTCGTAGTTGAAGTGTGG-G-TGGT----GCCA-TC--TG--TGA--A-G-
CTTCGGCT--TCTA-AG---A-T--G-AT-C---AC--T-ACC--C--CCT-TCCAGTAT
--CCA-G--TA--GTGGG-TATTCAGTTACT-TGCTAT-T-GTGTGTTGGTCATTTACTG
TGAGAAAATTAGAGTGTTCAAAGCAGGCGTTTGCTTGAATAGATTAGCATGGAATAATAA
TT--G-AAGGCTTT-CGTGTTCG--ATTTGATTGGTTT-GTTCATGGAAGCAAGGTTAAA
AGGAACAGTTGGGG-GTATTC
>KX257280.1 .
NNNNNNNNNNNNNNNNNNNNNNNNNNNNNNNTTGG---A-GGGCAA--GT----------
---CTGGTGCCAGCAGCCGCGGTAATTCCAGCTCCAATAGCGTATATTAACGTTGTTGCA
GTTAAAAAGCTCGTAGTTGAAATGTGG-G-TGATC---GCTG-T---TG--TGA--G-A-
CTTCGGTC--TCT--CG---A-C--A-GT-A---AG--TCACC--C--CCT-TCCAGTAT
--CCA-G--TA--GTGGG-TATTCAGTTACT-TACTAT-T-GTGTGTTGGTCCTTTACTG
TGAGAAAATTAGAGTGTTCAAAGCAGGCGTTTGCTTGAATAGATTAGCATGGAATAATAA
TT--G-AAGGCTTT-CGTGTTCG--ATTTGATTGGTTT-GTTCATGGAAGCAAGGTTAAA
AGGAACAGTTGGGG-GTATTC
>KY438944.1 .
AGAACAATGTACAACTCTTATCGATAAGCCATTGG---A-GGGCAA--GT----------
---CTGGTGCCAGCAGCCGCGGTAATTCCAGCTCCAATAGCGTATATTAACGTTGTTGCA
GTTAAAAAGCTCGTAGTTGAAGTGTGG-G-TGATC---GCTG-T---TG--TGA--G-A-
CTTCGGTC--TCT--CG---A-T--A-GT-A---AG--TCACC--C--CCT-TCCAGTAT
--CCA-G--TA--GTGGG-TATTCAGTTACT-TACTAT-T-GTGTGTTGGTCGTTTACTG
TGAGAAAATTAGAGTGTTCAAAGCAGGCGTTTGCTTGAATAGATTAGCATGGAATAATAA
TT--G-AAGGCTTT-CGTGTTCG--ATTTGATTGGTTT-GTTCATGGAAGCAAGGTTAAA
AGGAACAGTTGGGG-GTATTC
>MG280720.1 .
AGAACAATGTACAACTCTTATCGATAAGCCATTGG---A-GGGCAA--GT----------
---CTGGTGCCAGCAGCCGCGGTAATTCCAGCTCCAATAGCGTATATTAACGTTGTTGCA
GTTAAAAAGCTCGTAGTTGAAGTGTGG-G-TGATC---GCTG-T---TG--TGA--G-A-
CTTCGGTC--TCT--CG---A-C--A-GT-A---AG--TCACC--C--CCT-TCCAGTAT
--CCA-G--TA--GTGGG-TATTCAGTTACT-TACTAC-T-GTGTGTTGGTCCTTTACTG
TGAGAAAATTAGAGTGTTCAAAGCAGGCGTTTGCTTGAATAGATTAGCATGGAATAATAA
TT--G-AAGGCTTT-CGTGTTCG--ATTTGATTGGTTT-GTTCATGGAAGCAAGGTTAAA
AGGAACAGTTGGGG-GTATTC
>MG280721.1 .
AGAACAATGTACAACTCTTATCGATAAGCCATTGG---A-GGGCAA--GT----------
---CTGGTGCCAGCAGCCGCGGTAATTCCAGCTCCAATAGCGTATATTAACGTTGTTGCA
GTTAAAAAGCTCGTAGTTGAAGTGTGG-G-TGATC---GCTG-T---TG--TGA--G-A-
CTTCGGTC--TCT--CG---A-C--A-GT-A---AG--TCACC--C--CCT-TCCAGTAT
--CCA-G--TA--GTGGG-TATTCAGTTACT-TACTAC-T-GTGTGTTGGTCCTTTACTG
TGAGAAAATTAGAGTGTTCAAAGCAGGCGTTTGCTTGAATAGATTAGCATGGAATAATAA
TT--G-AAGGCTTT-CGTGTTCG--ATTTGATTGGTTT-GTTCATGGAAGCAAGGTTAAA
AGGAACAGTTGGGG-GTATTC
>KX524053.1 .
AGAACAATGTACAACTCTTATCGATAAGCCATTGG---A-GGGCAA--GT----------
---CTGGTGCCAGCAGCCGCGGTAATTCCAGCTCCAATAGCGTATATTAACGTTGTTGCA
GTTAAAAAGCTCGTAGTTGAAGTGTGG-G-TGATC---GCTG-T---TG--TGA--G-A-
CTTCGGTC--TCT--CG---A-C--A-GT-A---AG--TCACC--C--CCT-TCCAGTAT
--CCA-G--TA--GTGGG-TATTCAGTTACT-TACTAT-T-GTGTGTTGGTCCTTTACTG
TGAGAAAATTAGAGTGTTCAAAGCAGGCGTTTGCTTGAATAGATTAGCATGGAATAATAA
TT--G-AAGGCTTT-CGTGTTCG--ATTTGATTGGTTT-GTTCATGGAAGCAAGGTTAAA
AGGAACAGTTGGGG-GTATTC
>KX523993.1 .
AGAACAATGTACAACTCTTATCGATAAGCCATTGG---A-GGGCAA--GT----------
---CTGGTGCCAGCAGCCGCGGTAATTCCAGCTCCAATAGCGTATATTAACGTTGTTGCA
GTTAAAAAGCTCGTAGTTGAAGTGTGG-G-TGATC---GCTG-T---TG--TGA--G-A-
CTTCGGTC--TCT--CG---A-C--A-GT-A---AG--TCACC--C--CCT-TCCAGTAT
--CCA-G--TA--GTGGG-TATTCAGTTACT-TACTAT-T-GTGTGTTGGTCCTTTACTG
TGAGAAAATTAGAGTGTTCAAAGCAGGCGTTTGCTTGAATAGATTAGCATGGAATAATAA
TT--G-AAGGCTTT-CGTGTTCG--ATTTGATTGGTTT-GTTCATGGAAGCAAGGTTAAA
AGGAACAGTTGGGG-GTATTC
>KU892233.1 .
AGAACAATGTACAACTCTTATCGATAAGCCATTGG---A-GGGCAA--GT----------
---CTGGTGCCAGCAGCCGCGGTAATTCCAGCTCCAATAGCGTATATTAACGTTGTTGCA
GTTAAAAAGCTCGTAGTTGAAGTGTGG-G-TGATC---GCTG-T---TG--TGA--G-A-
CTTCGGTC--TCT--CG---A-C--A-GT-A---AG--TCACC--C--CCT-TCCAGTAT
--CCA-G--TA--GTGGG-TATTCAGTTACT-TACTAT-T-GTGTGTTGGTCGTTTACTG
TGAGAAAATTAGAGTGTTCAAAGCAGGCGTTTGCTTGAATAGATTAGCATGGAATAATAA
TT--G-AAGGCTTT-CGTGTTCG--ATTTGATTGGTTT-GTTCATGGAAGCAAGGTTAAA
AGGAACAGTTGGGG-GTATTC
>AB107961.1 .
AGAACAATGTACAACTCTTATCGATAAGCCATTGG---A-GGGCAA--GT----------
---CTGGTGCCAGCAGCCGCGGTAATTCCAGCTCCAATAGCGTATATTAACGTTGTTGCA
GTTAAAAAGCTCGTAGTTGAAGTGTGG-G-TGGT----GCTG-TC--TGAATGA------
CTTCGGTTAGTC---AG---A-T--G-AT-C---AC--T-ACC--C--CCT-TCCAGTAT
--CCA-G--TA--GTGGG-TATTCAGTTACT-TACTAC-T-GTGTGTTGGTCCTTTACTG
TGAGAAAATTAGAGTGTTCAAAGCAGGCGTTTGCTTGAATAGATTAGCATGGAATAATAA
TT--G-AAGGCTTT-CGTGTTCG--ATTTGATTGGTTT-GTTCATGGAAGCAAGGTTAAA
AGGAACAGTTGGGG-GTATTC
>MG280740.1 .
AGAACAACGTACAACTCTTATCGATAAGCCATTGG---A-GGGCAA--GT----------
---CTGGTGCCAGCAGCCGCGGTAATTCCAGCTCCAATAGCGTATATTAACGTTGTTGCA
GTTAAAAAGCTCGTAGTTGAAGTGAGG-G--AGT----G-TG-TGGGTA--TGA--G-AG
CT--AG----TCT--CA---AGT--A-CTCAC--AA--CCTCC--C--CCC-TCCA--AT
--CGGTG--TA--GTGGGGTATTCAGTTATTTCACTAC-T-CC-T-TTGGTCGTTTACTG
TGAGAAAATTAGAGTGTTCAAAGCGGGCGTTTGTTTGAATAGATTAGCATGGAATAATGA
TT--G-AAGGCTTT-CGTGTTCG--ATTTGATTGGTTT-GTTCATGGAAGCAAGGTTAAA
AGGAACAGTTGGGG-GTATTC
>KX524030.1 .
AGAACAATGTACAACTCTTATCGATAAGCCATTGG---A-GGGCAA--GT----------
---CTGGTGCCAGCAGCCGCGGTAATTCCAGCTCCAATAGCGTATATTAACGTTGTTGCA
GTTAAAAAGCTCGTAGTTGAAGTGTGG-G-TGATC---GCTG-T---TG--TGA--G-A-
CTTCGGTC--TCT--CG---A-C--A-GT-A---AG--TCACC--C--CCT-TCCAGTAT
--CCA-G--TA--GTGGG-TATTCAGTTACT-TACTAT-T-GTGTGTTGGTCGTTTACTG
TGAGAAAATTAGAGTGTTCAAAGCAGGCGTTTGCTTGAATAGATTAGCATGGAATAATAA
TT--G-AAGGCTTT-CGTGTTCG--ATTTGATTGGTTT-GTTCATGGAAGCAAGGTTAAA
AGGAACAGTTGGGG-GTATTC
>KU892227.1 .
AGAACAATGTACAACTCTTATCGATAAGCCATTGG---A-GGGCAA--GT----------
---CTGGTGCCAGCAGCCGCGGTAATTCCAGCTCCAATAGCGTATATTAACGTTGTTGCA
GTTAAAAAGCTCGTAGTTGAAGTGTGG-G-TGATC---GCTG-T---TG--TGA--G-A-
CTTCGGTC--TCT--CG---A-C--A-GT-A---AG--TCACC--C--CCT-TCCAGTAT
--CCA-G--TA--GTGGG-TATTCAGTTACT-TACTAT-T-GTGTGTTGGTCATTTACTG
TGAGAAAATTAGAGTGTTCAAAGCAGGCGTTTGCTTGAATAGATTAGCATGGAATAATAA
TT--G-AAGGCTTT-CGTGTTCG--ATTTGATTGGTTT-GTTCATGGAAGCAAGGTTAAA
AGGAACAGTTGGGG-GTATTC
>KU892224.1 .
AGAACAATGTACAACTCTTATCGATAAGCCATTGG---A-GGGCAA--GT----------
---CTGGTGCCAGCAGCCGCGGTAATTCCAGCTCCAATAGCGTATATTAACGTTGTTGCA
GTTAAAAAGCTCGTAGTTGAAGTGTGG-G-TGATC---GCTG-T---TG--TGA--G-A-
CTTCGGTC--TCT--CG---A-C--A-GT-A---AG--TCACC--C--CCT-TCCAGTAT
--CCA-G--TA--GTGGG-TATTCAGTTACT-TACTAT-T-GTGTGTTGGTCATTTACTG
TGAGAAAATTAGAGTGTTCAAAGCAGGCGTTTGCTTGAATAGATTAGCATGGAATAATAA
TT--G-AAGGCTTT-CGTGTTCG--ATTTGATTGGTTT-GTTCATGGAAGCAAGGTTAAA
AGGAACAGTTGGGG-GTATTC
>KU892230.1 .
AGAACAATGTACAACTCTTATCGATAAGCCATTGG---A-GGGCAA--GT----------
---CTGGTGCCAGCAGCCGCGGTAATTCCAGCTCCAATAGCGTATATTAACGTTGTTGCA
GTTAAAAAGCTCGTAGTTGAAGTGTGG-G-TGATC---GCTG-T---TG--TGA--G-A-
CTTCGGTC--TCT--CG---A-C--A-GT-A---AG--TCACC--C--CCT-TCCAGTAT
--CCA-G--TA--GTGGG-TATTCAGTTACT-TACTAT-T-GTGTGTTGGTCATTTACTG
TGAGAAAATTAGAGTGTTCAAAGCAGGCGTTTGCTTGAATAGATTAGCATGGAATAATAA
TT--G-AAGGCTTT-CGTGTTCG--ATTTGATTGGTTT-GTTCATGGAAGCAAGGTTAAA
AGGAACAGTTGGGG-GTATTC
>KX524021.1 .
AGAACAATGTACAACTCTTATCGATAAGCCATTGG---A-GGGCAA--GT----------
---CTGGTGCCAGCAGCCGCGGTAATTCCAGCTCCAATAGCGTATATTAACGTTGTTGCA
GTTAAAAAGCTCGTAGTTGAAGTGTGG-G-TGATC---GCTG-T---TG--TGA--G-A-
CTTCGGTC--TCT--CG---A-C--A-GT-A---AG--TCACC--C--CCT-TCCAGTAT
--CCA-G--TA--GTGGG-TATTCAGTTACT-TACTAT-T-GTGTGTTGGTCATTTACTG
TGAGAAAATTAGAGTGTTCAAAGCAGGCGTTTGCTTGAATAGATTAGCATGGAATAATAA
TT--G-AAGGCTTT-CGTGTTCG--ATTTGATTGGTTT-GTTCATGGAAGCAAGGTTAAA
AGGAACAGTTGGGG-GTATTC
>MG280727.1 .
AGAACAATGTACAACTCTTATCGATAAGCCATTGG---A-GGGCAA--GT----------
---CTGGTGCCAGCAGCCGCGGTAATTCCAGCTCCAATAGCGTATATTAACGTTGTTGCA
GTTAAAAAGCTCGTAGTTGAAGTGTGG-G-TGATC---GCTG-T---TG--TGA--G-A-
CTTCGGTC--TCT--CG---A-C--A-GT-A---AG--TCACC--C--CCT-TCCAGTAT
--CCA-G--TA--GTGGG-TATTCAGTTACT-TACTAT-T-GTGTGTTGGTCATTTACTG
TGAGAAAATTAGAGTGTTCAAAGCAGGCGTTTGCTTGAATAGATTAGCATGGAATAATAA
TT--G-AAGGCTTT-CGTGTTCG--ATTTGATTGGTTT-GTTCATGGAAGCAAGGTTAAA
AGGAACAGTTGGGG-GTATTC
>KU892238.1 .
AGAACAATGTACAACTCTTATCGATAAGCCATTGG---A-GGGCAA--GT----------
---CTGGTGCCAGCAGCCGCGGTAATTCCAGCTCCAATAGCGTATATTAACGTTGTTGCA
GTTAAAAAGCTCGTAGTTGAAGTGTGG-G-TGATC---GCTG-T---TG--TGA--G-A-
CTTCGGTC--TCT--CG---A-C--A-GT-A---AG--TCACC--C--CCT-TCCAGTAT
--CCA-G--TA--GTGGG-TATTCAGTTACT-TACTAT-T-GTGTGTTGGTCATTTACTG
TGAGAAAATTAGAGTGTTCAAAGCAGGCGTTTGCTTGAATAGATTAGCATGGAATAATAA
TT--G-AAGGCTTT-CGTGTTCG--ATTTGATTGGTTT-GTTCATGGAAGCAAGGTTAAA
AGGAACAGTTGGGG-GTATTC
>KU892243.1 .
AGAACAATGTACAACTCTTATCGATAAGCCATTGG---A-GGGCAA--GT----------
---CTGGTGCCAGCAGCCGCGGTAATTCCAGCTCCAATAGCGTATATTAACGTTGTTGCA
GTTAAAAAGCTCGTAGTTGAAGTGTGG-G-TGATC---GCTG-T---TG--TGA--G-A-
CTTCGGTC--TCT--CG---A-C--A-GT-A---AG--TCACC--C--CCT-TCCAGTAT
--CCA-G--TA--GTGGG-TATTCAGTTACT-TACTAT-T-GTGTGTTGGTCCTTTACTG
TGAGAAAATTAGAGTGTTCAAAGCAGGCGTTTGCTTGAATAGATTAGCATGGAATAATAA
TT--G-AAGGCTTT-CGTGTTCG--ATTTGATTGGTTT-GTTCATGGAAGCAAGGTTAAA
AGGAACAGTTGGGG-GTATTC
>KX523975.1 .
AGAACAATGTACAACTCTTATCGATAAGCCATTGG---A-GGGCAA--GT----------
---CTGGTGCCAGCAGCCGCGGTAATTCCAGCTCCAATAGCGTATATTAACGTTGTTGCA
GTTAAAAAGCTCGTAGTTGAAGTGTGG-G-TGATC---GCTG-T---TG--TGA--G-A-
CTTCGGTC--TCT--CG---A-C--A-GT-A---AG--TCACC--C--CCT-TCCAGTAT
--CCA-G--TA--GTGGG-TATTCACTTACT-TACTAT-T-GTGTGTTGGTCGTTTACTG
TGAGAAAATTAGAGTGTTCAAAGCAGGCGTTTGCTTGAATAGATTAGCATGGAATAATAA
TT--G-AAGGCTTT-CGTGTTCG--ATTTGATTGGTTT-GTTCATGGAAGCAAGGTTAAA
AGGAACAGTTGGGG-GTATTC
>KU892229.1 .
AGAACAATGTACAACTCTTATCGATAAGCCATTGG---A-GGGCAA--GT----------
---CTGGTGCCAGCAGCCGCGGTAATTCCAGCTCCAATAGCGTATATTAACGTTGTTGCA
GTTAAAAAGCTCGTAGTTGAAGTGTGG-G-TGATC---GCTG-T---TG--TGA--G-A-
CTTCGGTC--TCT--CG---A-C--A-GT-A---AG--TCACC--C--CCT-TCCAGTAT
--CCA-G--TA--GTGGG-TATTCACTTACT-TACTAT-T-GTGTGTTGGTCGTTTACTG
TGAGAAAATTAGAGTGTTCAAAGCAGGCGTTTGCTTGAATAGATTAGCATGGAATAATAA
TT--G-AAGGCTTT-CGTGTTCG--ATTTGATTGGTTT-GTTCATGGAAGCAAGGTTAAA
AGGAACAGTTGGGG-GTATTC
>KX523985.1 .
AGAACAATGTACAACTCTTATCGATAAGCCATTGG---A-GGGCAA--GT----------
---CTGGTGCCAGCAGCCGCGGTAATTCCAGCTCCAATAGCGTATATTAACGTTGTTGCA
GTTAAAAAGCTCGTAGTTGAAGTGTGG-G-TGATC---GCTG-T---TG--TGA--G-A-
CTTCGGTC--TCT--CG---A-C--A-GT-A---AG--TCACC--C--CCT-TCCAGTAT
--CCA-G--TA--GTGGG-TATTCACTTACT-TACTAT-T-GTGTGTTGGTCGTTTACTG
TGAGAAAATTAGAGTGTTCAAAGCAGGCGTTTGCTTGAATAGATTAGCATGGAATAATAA
TT--G-AAGGCTTT-CGTGTTCG--ATTTGATTGGTTT-GTTCATGGAAGCAAGGTTAAA
AGGAACAGTTGGGG-GTATTC
>KX524020.1 .
AGAACAATGTACAACTCTTATCGATAAGCCATTGG---A-GGGCAA--GT----------
---CTGGTGCCAGCAGCCGCGGTAATTCCAGCTCCAATAGCGTATATTAACGTTGTTGCA
GTTAAAAAGCTCGTAGTTGAAGTGTGG-G-TGATC---GCTG-T---TG--TGA--G-A-
CTTCGGTC--TCT--CG---A-C--A-GT-A---AG--TCACC--C--CCT-TCCAGTAT
--CCA-G--TA--GTGGG-TATTCACTTACT-TACTAT-T-GTGTGTTGGTCCTTTACTG
TGAGAAAATTAGAGTGTTCAAAGCAGGCGTTTGCTTGAATAGATTAGCATGGAATAATAA
TT--G-AAGGCTTT-CGTGTTCG--ATTTGATTGGTTT-GTTCATGGAAGCAAGGTTAAA
AGGAACAGTTGGGG-GTATTC
>KX524052.1 .
AGAACAATGTACAACTCTTATCGATAAGCCATTGG---A-GGGCAA--GT----------
---CTGGTGCCAGCAGCCGCGGTAATTCCAGCTCCAATAGCGTATATTAACGTTGTTGCA
GTTAAAAAGCTCGTAGTTGAAGTGTGG-G-TGATC---GCTG-T---TG--TGA--G-A-
CTTCGGTC--TCT--CG---A-C--A-GT-A---AG--TCACC--C--CCT-TCCAGTAT
--CCA-G--TA--GTGGG-TATTCACTTACT-TACTAT-T-GTGTGTTGGTCGTTTACTG
TGAGAAAATTAGAGTGTTCAAAGCAGGCGTTTGCTTGAATAGATTAGCATGGAATAATAA
TT--G-AAGGCTTT-CGTGTTCG--ATTTGATTGGTTT-GTTCATGGAAGCAAGGTTAAA
AGGAACAGTTGGGG-GTATTC
>KX524039.1 .
AGAACAATGTACAACTCTTATCGATAAGCCATTGG---A-GGGCAA--GT----------
---CTGGTGCCAGCAGCCGCGGTAATTCCAGCTCCAATAGCGTATATTAACGTTGTTGCA
GTTAAAAAGCTCGTAGTTGAAGTGTGG-G-TGATC---GCTG-T---TG--TGA--G-A-
CTTCGGTC--TCT--CG---A-C--A-GT-A---AG--TCACC--C--CCT-TCCAGTAT
--CCA-G--TA--GTGGG-TATTCACTTACT-TACTAT-T-GTGTGTTGGTCGTTTACTG
TGAGAAAATTAGAGTGTTCAAAGCAGGCGTTTGCTTGAATAGATTAGCATGGAATAATAA
TT--G-AAGGCTTT-CGTGTTCG--ATTTGATTGGTTT-GTTCATGGAAGCAAGGTTAAA
AGGAACAGTTGGGG-GTATTC
>MG280722.1 .
AGAACAATGTACAACTCTTATCGATAAGCCATTGG---A-GGGCAA--GT----------
---CTGGTGCCAGCAGCCGCGGTAATTCCAGCTCCAATAGCGTATATTAACGTTGTTGCA
GTTAAAAAGCTCGTAGTTGAAGTGTGG-G-TGATC---GCTG-T---TG--TGA--G-A-
CTTCGGTC--TCT--CG---A-C--A-GT-A---AG--TCACC--C--CCT-TCCAGTAT
--CCA-G--TA--GTGGG-TATTCAGTTACT-TACTAC-T-GTGTGTTGGTCCTTTACTG
TGAGAAAATTAGAGTGTTCAAAGCAGGCGTTTGCTTGAATAGATTAGCATGGAATAATAA
TT--G-AAGGCTTT-CGTGTTCG--ATTTGATTGGTTT-GTTCATGGAAGCAAGGTTAAA
AGGAACAGTTGGGG-GTATTC
>MG280723.1 .
NNNNNNNNNNNNNNNNNNNNNNNNNNNNNNNNNNNNNNNNNNNNNNNNNNNNNNNNNNNN
NNNNNNNNNNNNGCAGCCGCGGTAATTCCAGCTCCAATAGCGTATATTAACGTTGTTGCA
GTTAAAAAGCTCGTAGTTGAAGTGTGG-G-TGATC---GCTG-T---TG--TGA--G-A-
CTTCGGTC--TCT--CG---A-C--A-GT-A---AG--TCACC--C--CCT-TCCAGTAT
--CCA-G--TA--GTGGG-TATTCAGTTACT-TACTAC-T-GTGTGTTGGTCCTTTACTG
TGAGAAAATTAGAGTGTTCAAAGCAGGCGTTTGCTTGAATAGATTAGCATGGAATAATAA
TT--G-AAGGCTTT-CGTGTTCG--ATTTGATTGGTTT-GTTCATGGAAGCAAGGTTAAA
AGGAACAGTTGGGG-GTATTC
>KX257272.1 .
NNNNNNNNNNNNNNNNNNNNNNNNNNNNNNNTTGG---A-GGGCAA--GT----------
---CTGGTGCCAGCAGCCGCGGTAATTCCAGCTCCAATAGCGTATATTAACGTTGTTGCA
GTTAAAAAGCTCGTAGTTGAAATGTGG-G-TGATC---GCTG-T---TG--TGA--G-A-
CTTCGGTC--TCT--CG---A-C--A-GT-A---AG--TCACC--C--CCT-TCCAGTAT
--CCG-G--TA--GTGGG-TATTCAGTTACT-TACTAT-T-GTGTGTTGGTCGTTTACTG
TGAGAAAATTAGAGTGTTCAAAGCAGGCGTTTGCTTGAATAGATTAGCATGGAATAATAA
TT--G-AAGGCTTT-CGTGTTCG--ATTTGATTGGTTT-GTTCATGGAAGCAAGGTTAAA
AGGAACAGTTGGGG-GTATTC
>KU892239.1 .
AGAACAATGTACAACTCTTATCGATAAGCCATTGG---A-GGGCAA--GT----------
---CTGGTGCCAGCAGCCGCGGTAATTCCAGCTCCAATAGCGTATATTAACGTTGTTGCA
GTTAAAAAGCTCGTAGTTGAAGTGTGG-G-TGATC---GCTG-T---TG--TGA--G-A-
CTTCGGTC--TCT--CG---A-C--A-GT-A---AG--TCACC--C--CCT-TCCAGTAT
--CCA-G--TA--GTGGG-TATTCAGTTACT-TACTAT-T-GTGTGTTGGTCGTTTACTG
TGAGAAAATTAGAGTGTTCAAAGCAGGCGTTTGCTTGAATAGATTAGCATGGAATAATAA
TT--G-AAGGCTTT-CGTGTTCG--ATTTGATTGGTTT-GTTCATGGAAGCAAGGTTAAA
AGGAACAGTTGGGG-GTATTC
>KX257271.1 .
NNNNNNNNNNNNNNNNNNNNNNNNNNNNNNNTTGG---A-GGGCAA--GT----------
---CTGGTGCCAGCAGCCGCGGTAATTCCAGCTCCAATAGCGTATATTAACGTTGTTGCA
GTTAAAAAGCTCGTAGTTGAAATGTGG-G-TGATC---GCTG-T---TG--TGA--G-A-
CTTCGGTC--TCT--CG---A-C--A-GT-A---AG--TCACC--C--CCT-TCCAGTAT
--CCA-G--TA--GTGGG-TATTCAGTTACT-TACTAT-T-GTGTGTTGGTCGTTTACTG
TGAGAAAATTAGAGTGTTCAAAGCAGGCGTTTGCTTGAATAGATTAGCATGGAATAATAA
TT--G-AAGGCTTT-CGTGTTCG--ATTTGATTGGTTT-GTTCATGGAAGCAAGGTTAAA
AGGAACAGTTGGGG-GTATTC
>KU892240.1 .
AGAACAATGTACAACTCTTATCGATAAGCCATTGG---A-GGGCAA--GT----------
---CTGGTGCCAGCAGCCGCGGTAATTCCAGCTCCAATAGCGTATATTAACGTTGTTGCA
GTTAAAAAGCTCGTAGTTGAAGTGTGG-G-TGATC---GCTG-T---TG--TGA--G-A-
CTTCGGTC--TCT--CG---A-C--A-GT-A---AG--TCACC--C--CCT-TCCAGTAT
--CCA-G--TA--GTGGG-TATTCAGTTACT-TACTAT-T-GTGTGTTGGTCGTTTACTG
TGAGAAAATTAGAGTGTTCAAAGCAGGCGTTTGCTTGAATAGATTAGCATGGAATAATAA
TT--G-AAGGCTTT-CGTGTTCG--ATTTGATTGGTTT-GTTCATGGAAGCAAGGTTAAA
AGGAACAGTTGGGG-GTATTC
>KU892231.1 .
AGAACAATGTACAACTCTTATCGATAAGCCATTGG---A-GGGCAA--GT----------
---CTGGTGCCAGCAGCCGCGGTAATTCCAGCTCCAATAGCGTATATTAACGTTGTTGCA
GTTAAAAAGCTCGTAGTTGAAGTGTGG-G-TGATC---GCTG-T---TG--TGA--G-A-
CTTCGGTC--TCT--CG---A-C--A-GT-A---AG--TCACC--C--CCT-TCCAGTAT
--CCA-G--TA--GTGGG-TATTCAGTTACT-TACTAT-T-GTGTGTTGGTCGTTTACTG
TGAGAAAATTAGAGTGTTCAAAGCAGGCGTTTGCTTGAATAGATTAGCATGGAATAATAA
TT--G-AAGGCTTT-CGTGTTCG--ATTTGATTGGTTT-GTTCATGGAAGCAAGGTTAAA
AGGAACAGTTGGGG-GTATTC
>KU892228.1 .
AGAACAATGTACAACTCTTATCGATAAGCCATTGG---A-GGGCAA--GT----------
---CTGGTGCCAGCAGCCGCGGTAATTCCAGCTCCAATAGCGTATATTAACGTTGTTGCA
GTTAAAAAGCTCGTAGTTGAAGTGTGG-G-TGATC---GCTG-T---TG--TGA--G-A-
CTTCGGTC--TCT--CG---A-C--A-GT-A---AG--TCACC--C--CCT-TCCAGTAT
--CCA-G--TA--GTGGG-TATTCAGTTACT-TACTAT-T-GTGTGTTGGTCGTTTACTG
TGAGAAAATTAGAGTGTTCAAAGCAGGCGTTTGCTTGAATAGATTAGCATGGAATAATAA
TT--G-AAGGCTTT-CGTGTTCG--ATTTGATTGGTTT-GTTCATGGAAGCAAGGTTAAA
AGGAACAGTTGGGG-GTATTC
>KX524003.1 .
AGAACAATGTACAACTCTTATCGATAAGCCATTGG---A-GGGCAA--GT----------
---CTGGTGCCAGCAGCCGCGGTAATTCCAGCTCCAATAGCGTATATTAACGTTGTTGCA
GTTAAAAAGCTCGTAGTTGAAGTGTGG-G-TGATC---GCTG-T---TG--TGA--G-A-
CTTCGGTC--TCT--CG---A-C--A-GT-A---AG--TCACC--C--CCT-TCCAGTAT
--CCA-G--TA--GTGGG-TATTCAGTTACT-TACTAT-T-GTGTGTTGGTCGTTTACTG
TGAGAAAATTAGAGTGTTCAAAGCAGGCGTTTGCTTGAATAGATTAGCATGGAATAATAA
TT--G-AAGGCTTT-CGTGTTCG--ATTTGATTGGTTT-GTTCATGGAAGCAAGGTTAAA
AGGAACAGTTGGGG-GTATTC
>KU892222.1 .
AGAACAATGTACAACTCTTATCGATAAGCCATTGG---A-GGGCAA--GT----------
---CTGGTGCCAGCAGCCGCGGTAATTCCAGCTCCAATAGCGTATATTAACGTTGTTGCA
GTTAAAAAGCTCGTAGTTGAAGTGTGG-G-TGATC---GCTG-T---TG--TGA--G-A-
CTTCGGTC--TCT--CG---A-C--A-GT-A---AG--TCACC--C--CCT-TCCAGTAT
--CCA-G--TA--GTGGG-TATTCAGTTACT-TACTAT-T-GTGTGTTGGTCGTTTACTG
TGAGAAAATTAGAGTGTTCAAAGCAGGCGTTTGCTTGAATAGATTAGCATGGAATAATAA
TT--G-AAGGCTTT-CGTGTTCG--ATTTGATTGGTTT-GTTCATGGAAGCAAGGTTAAA
AGGAACAGTTGGGG-GTATTC
>KX523976.1 .
AGAACAATGTACAACTCTTATCGATAAGCCATTGG---A-GGGCAA--GT----------
---CTGGTGCCAGCAGCCGCGGTAATTCCAGCTCCAATAGCGTATATTAACGTTGTTGCA
GTTAAAAAGCTCGTAGTTGAAGTGTGG-G-TGATC---GCTG-T---TG--TGA--G-A-
CTTCGGTC--TCT--CG---A-C--A-GT-A---AG--TCACC--C--CCT-TCCAGTAT
--CCA-G--TA--GTGGG-TATTCAGTTACT-TACTAT-T-GTGTGTTGGTCATTTACTG
TGAGAAAATTAGAGTGTTCAAAGCAGGCGTTTGCTTGAATAGATTAGCATGGAATAATAA
TT--G-AAGGCTTT-CGTGTTCG--ATTTGATTGGTTT-GTTCATGGAAGCAAGGTTAAA
AGGAACAGTTGGGG-GTATTC
>KX523988.1 .
AGAACAATGTACAACTCTTATCGATAAGCCATTGG---A-GGGCAA--GT----------
---CTGGTGCCAGCAGCCGCGGTAATTCCAGCTCCAATAGCGTATATTAACGTTGTTGCA
GTTAAAAAGCTCGTAGTTGAAGTGTGG-G-TGATC---GCTG-T---TG--TGA--G-A-
CTTCGGTC--TCT--CG---A-C--A-GT-A---AG--TCACC--C--CCT-TCCAGTAT
--CCA-G--TA--GTGGG-TATTCAGTTACT-TACTAT-T-GTGTGTTGGTCATTTACTG
TGAGAAAATTAGAGTGTTCAAAGCAGGCGTTTGCTTGAATAGATTAGCATGGAATAATAA
TT--G-AAGGCTTT-CGTGTTCG--ATTTGATTGGTTT-GTTCATGGAAGCAAGGTTAAA
AGGAACAGTTGGGG-GTATTC
>KU892241.1 .
AGAACAATGTACAACTCTTATCGATAAGCCATTGG---A-GGGCAA--GT----------
---CTGGTGCCAGCAGCCGCGGTAATTCCAGCTCCAATAGCGTATATTAACGTTGTTGCA
GTTAAAAAGCTCGTAGTTGAAGTGTGG-G-TGATC---GCTG-T---TG--TGA--G-A-
CTTCGGTC--TCT--CG---A-C--A-GT-A---AG--TCACC--C--CCT-TCCAGTAT
--CCA-G--TA--GTGGG-TATTCAGTTACT-TACTAT-T-GTGTGTTGGTCATTTACTG
TGAGAAAATTAGAGTGTTCAAAGCAGGCGTTTGCTTGAATAGATTAGCATGGAATAATAA
TT--G-AAGGCTTT-CGTGTTCG--ATTTGATTGGTTT-GTTCATGGAAGCAAGGTTAAA
AGGAACAGTTGGGG-GTATTC
>KX524038.1 .
AGAACAATGTACAACTCTTATCGATAAGCCATTGG---A-GGGCAA--GT----------
---CTGGTGCCAGCAGCCGCGGTAATTCCAGCTCCAATAGCGTATATTAACGTTGTTGCA
GTTAAAAAGCTCGTAGTTGAAGTGTGG-G-TGATC---GCTG-T---TG--TGA--G-A-
CTTCGGTC--TCT--CG---A-C--A-GT-A---AG--TCACC--C--CCT-TCCAGTAT
--CCA-G--TA--GTGGG-TATTCAGTTACT-TACTAT-T-GTGTGTTGGTCATTTACTG
TGAGAAAATTAGAGTGTTCAAAGCAGGCGTTTGCTTGAATAGATTAGCATGGAATAATAA
TT--G-AAGGCTTT-CGTGTTCG--ATTTGATTGGTTT-GTTCATGGAAGCAAGGTTAAA
AGGAACAGTTGGGG-GTATTC
>KX524034.1 .
AGAACAATGTACAACTCTTATCGATAAGCCATTGG---A-GGGCAA--GT----------
---CTGGTGCCAGCAGCCGCGGTAATTCCAGCTCCAATAGCGTATATTAACGTTGTTGCA
GTTAAAAAGCTCGTAGTTGAAGTGTGG-G-TGATC---GCTG-T---TG--TGA--G-A-
CTTCGGTC--TCT--CG---A-C--A-GT-A---AG--TCACC--C--CCT-TCCAGTAT
--CCA-G--TA--GTGGG-TATTCAGTTACT-TACTAT-T-GTGTGTTGGTCATTTACTG
TGAGAAAATTAGAGTGTTCAAAGCAGGCGTTTGCTTGAATAGATTAGCATGGAATAATAA
TT--G-AAGGCTTT-CGTGTTCG--ATTTGATTGGTTT-GTTCATGGAAGCAAGGTTAAA
AGGAACAGTTGGGG-GTATTC
>KX257281.1 .
NNNNNNNNNNNNNNNNNNNNNNNNNNNNNNNTTGG---A-GGGCAA--GT----------
---CTGGTGCCAGCAGCCGCGGTAATTCCAGCTCCAATAGCGTATATTAACGTTGTTGCA
GTTAAAAAGCTCGTAGTTGAAATGTGG-G-TGATC---GCTG-T---TG--TGA--G-A-
CTTCGGTC--TCT--CG---A-C--A-GT-A---AG--TCACC--C--CCT-TCCAGTAT
--CCA-G--TA--GTGGG-TATTCAGTTACT-TACTAT-T-GTGTGTTGGTCGTTTACTG
TGAGAAAATTAGAGTGTTCAAAGCAGGCGTTTGCTTGAATAGATTAGCATGGAATAATAA
TT--G-AAGGCTTT-CGTGTTCG--ATTTGATTGGTTT-GTTCATGGAAGCAAGGTTAAA
AGGAACAGTTGGGG-GTATTC
>KX257278.1 .
NNNNNNNNNNNNNNNNNNNNNNNNNNNNNNNTTGG---A-GGGCAA--GT----------
---CTGGTGCCAGCAGCCGCGGTAATTCCAGCTCCAATAGCGTATATTAACGTTGTTGCA
GTTAAAAAGCTCGTAGTTGAAATGTGG-G-TGATC---GCTG-T---TG--TGA--G-A-
CTTCGGTC--TCT--CG---A-C--A-GT-A---AG--TCACC--C--CCT-TCCAGTAT
--CCA-G--TA--GTGGG-TATTCAGTTACT-TACTAT-T-GTGTGTTGGTCCTTTACTG
TGAGAAAATTAGAGTGTTCAAAGCAGGCGTTTGCTTGAATAGATTAGCATGGAATAATAA
TT--G-AAGGCTTT-CGTGTTCG--ATTTGATTGGTTT-GTTCATGGAAGCAAGGTTAAA
AGGAACAGTTGGGG-GTATTC
>AF538349.1 .
AAGAGGGTATGAGACACT---------GCACTTGGCCTATGGGTAATTGTTCGTCATGAA
CGACTGGTGCCAGCAGCCGCGGTAATTCCAGCTCCAATAGCGTATATTAACGTTGTTGCA
GTTAAAAAGCTCGTAGTTGAAGTGTGG-G-TGATC---GCTG-T---TG--TGA--G-A-
CTTCGGTC--TCT--CG---A-C--A-GT-A---AG--TCACC--C--CCT-TCCAGTAT
--CCA-G--TA--GTGGG-TATTCAGTTACT-TACTAT-T-GTGTGTTGGTCGTTTACTG
TGAGAAAATTAGAGTGTTCAAAGCAGGCGTTTGCTTGAATAGATTAGCATGGAATAATAA
TT--G-AAGGCTTT-CGTGTTCG--ATTTGATTGGTTT-GTTCATGGAAGCAAGGTTAAA
AGGAACAGTTGGGG-GTATTC
>KU892232.1 .
AGAACAATGTACAACTCTTATCGATAAGCCATTGG---A-GGGCAA--GT----------
---CTGGTGCCAGCAGCCGCGGTAATTCCAGCTCCAATAGCGTATATTAACGTTGTTGCA
GTTAAAAAGCTCGTAGTTGAAGTGTGG-G-TGATC---GCTG-T---TG--TGA--G-A-
CTTCGGTC--TCT--CG---A-C--A-GT-A---AG--TCACC--C--CCT-TCCAGTAT
--CCA-G--TA--GTGGG-TATTCAGTTACT-TACTAT-T-GTGTGTTGGTCATTTACTG
TGAGAAAATTAGAGTGTTCAAAGCAGGCGTTTGCTTGAATAGATTAGCATGGAATAATAA
TT--G-AAGGCTTT-CGTGTTCG--ATTTGATTGGTTT-GTTCATGGAAGCAAGGTTAAA
AGGAACAGTTGGGG-GTATTC
>KX524044.1 .
AGAACAATGTACAACTCTTATCGATAAGCCATTGG---A-GGGCAA--GT----------
---CTGGTGCCAGCAGCCGCGGTAATTCCAGCTCCAATAGCGTATATTAACGTTGTTGCA
GTTAAAAAGCTCGTAGTTGAAGTGTGG-G-TGATC---GCTG-T---TG--TGA--G-A-
CTTCGGTC--TCT--CG---A-C--A-GT-A---AG--TCACC--C--CCT-TCCAGTAT
--CCA-G--TA--GTGGG-TATTCAGTTACT-TACTAT-T-GTGTGTTGGTCGTTTACTG
TGAGAAAATTAGAGTGTTCAAAGCAGGCGTTTGCTTGAATAGATTAGCATGGAATAATAA
TT--G-AAGGCTTT-CGTGTTCG--ATTTGATTGGTTT-GTTCATGGAAGCAAGGTTAAA
AGGAACAGTTGGGG-GTATTC
>KU892236.1 .
---------------------CGATAAGCCATTGG---A-GGGCAA--GT----------
---CTGGTGCCAGCAGCCGCGGTAATTCCAGCTCCAATAGCGTATATTAACGTTGTTGCA
GTTAAAAAGCTCGTAGTTGAAGTGTGG-G-TGATC---GCTG-T---TG--TGA--G-A-
CTTCGGTC--TCT--CG---A-C--A-GT-A---AG--TCACC--C--CCT-TCCAGTAT
--CCA-G--TA--GTGGG-TATTCAGTTACT-TACTAT-T-GTGTGTTGGTCGTTTACTG
TGAGAAAATTAGAGTGTTCAAAGCAGGCGTTTGCTTGAATAGATTAGCATGGAATAATAA
TT--G-AAGGCTTT-CGTGTTCG--ATTTGATTGGTTT-GTTCATGGAAGCAAGGTTAAA
AGGAACAGTTGGGG-GTATTC
>MG280725.1 .
AGAACAATGTACAACTCTTATCGATAAGCCATTGG---A-GGGCAA--GT----------
---CTGGTGCCAGCAGCCGCGGTAATTCCAGCTCCAATAGCGTATATTAACGTTGTTGCA
GTTAAAAAGCTCGTAGTTGAAGTGTGG-G-TGATC---GCTG-T---TG--TGA--G-A-
CTTCGGTC--TCT--CG---A-C--A-GT-A---AG--TCACC--C--CCT-TCCAGTAT
--CCA-G--TA--GTGGG-TATTCAGTTACT-TACTAT-T-GTGTGTTGGTCCTTTACTG
TGAGAAAATTAGAGTGTTCAAAGCAGGCGTTTGCTTGAATAGATTAGCATGGAATAATAA
TT--G-AAGGCTTT-CGTGTTCG--ATTTGATTGGTTT-GTTCATGGAAGCAAGGTTAAA
AGGAACAGTTGGGG-GTATTC
>KU892242.1 .
AGAACAATGTACAACTCTTATCGATAAGCCATTGG---A-GGGCAA--GT----------
---CTGGTGCCAGCAGCCGCGGTAATTCCAGCTCCAATAGCGTATATTAACGTTGTTGCA
GTTAAAAAGCTCGTAGTTGAAGTGTGG-G-TGATC---GCTG-T---TG--TGA--G-A-
CTTCGGTC--TCT--CG---A-C--A-GT-A---AG--TCACC--C--CCT-TCCAGTAT
--CCA-G--TA--GTGGG-TATTCAGTTACT-TACTAT-T-GTGTGTTGGTCCTTTACTG
TGAGAAAATTAGAGTGTTCAAAGCAGGCGTTTGCTTGAATAGATTAGCATGGAATAATAA
TT--G-AAGGCTTT-CGTGTTCG--ATTTGATTGGTTT-GTTCATGGAAGCAAGGTTAAA
AGGAACAGTTGGGG-GTATTC
>KX257275.1 .
NNNNNNNNNNNNNNNNNNNNNNNNNNNNNNNTTGG---A-GGGCAA--GT----------
---CTGGTGCCAGCAGCCGCGGTAATTCCAGCTCCAATAGCGTATATTAACGTTGTTGCA
GTTAAAAAGCTCGTAGTTGAAATGTGG-G-TGATC---GCTG-T---TG--TGA--G-A-
CTTCGGTC--TCT--CG---A-C--A-GT-A---AG--TCACC--C--CCT-TCCAGTAT
--CCA-G--TA--GTGGG-TATTCAGTTACT-TACTAT-T-GTGTGTTGGTCGTTTACTG
TGAGAAAATTAGAGTGTTCAAAGCAGGCGTTTGCTTGAATAGATTAGCATGGAATAATAA
TT--G-AAGGCTTT-CGTGTTCG--ATTTGATTGGTTT-GTTCATGGAAGCAAGGTTAAA
AGGAACAGTTGGGG-GTATTC
>KX257273.1 .
NNNNNNNNNNNNNNNNNNNNNNNNNNNNNNNTTGG---A-GGGCAA--GT----------
---CTGGTGCCAGCAGCCGCGGTAATTCCAGCTCCAATAGCGTATATTAACGTTGTTGCA
GTTAAAAAGCTCGTAGTTGAAATGTGG-G-TGATC---GCTG-T---TG--TGA--G-A-
CTTCGGTC--TCT--CG---A-C--A-GT-A---AG--TCACC--C--CCT-TCCAGTAT
--CCA-G--TA--GTGGG-TATTCAGTTACT-TACTAT-T-GTGTGTTGGTCGTTTACTG
TGAGAAAATTAGAGTGTTCAAAGCAGGCGTTTGCTTGAATAGATTAGCATGGAATAATAA
TT--G-AAGGCTTT-CGTGTTCG--ATTTGATTGGTTT-GTTCATGGAAGCAAGGTTAAA
AGGAACAGTTGGGG-GTATTC
>MG280724.1 .
AGAACAATGTACAACTCTTATCGATAAGCCATTGG---A-GGGCAA--GT----------
---CTGGTGCCAGCAGCCGCGGTAATTCCAGCTCCAATAGCGTATATTAACGTTGTTGCA
GTTAAAAAGCTCGTAGTTGAAGTGTGG-G-TGATC---GCTG-T---TG--TGA--G-A-
CTTCGGTC--TCT--CG---A-C--A-GT-A---AG--TCACC--C--CCT-TCCAGTAT
--CCA-G--TA--GTGGG-TATTCAGTTACT-TACTAT-T-GTGTGTTGGTCCTTTACTG
TGAGAAAATTAGAGTGTTCAAAGCAGGCGTTTGCTTGAATAGATTAGCATGGAATAATAA
TT--G-AAGGCTTT-CGTGTTCG--ATTTGATTGGTTT-GTTCATGGAAGCAAGGTTAAA
AGGAACAGTTGGGG-GTATTC
>MG280739.1 .
AGAACAACGTACAACTCTTATCGATAAGCCATTGG---A-GGGCAA--GT----------
---CTGGTGCCAGCAGCCGCGGTAATTCCAGCTCCAATAGCGTATATTAACGTTGTTGCA
GTTAAAAAGCTCGTAGTTGAAGTGAGG-G--AGT----G-TG-TGGGTA--TGA--G-AG
CT--AG----TCT--CA---AGT--A-CTCAC--AA--CCTCC--C--CCC-TCCA--AT
--CGGTG--TA--GTGGGGTATTCAGTTATTTCACTAC-T-CC-T-TTGGTCGTTTACTG
TGAGAAAATTAGAGTGTTCAAAGCGGGCGTTTGTTTGAATAGATTAGCATGGAATAATGA
TT--G-AAGGCTTT-CGTGTTCG--ATTTGATTGGTTT-GTTCATGGAAGCAAGGTTAAA
AGGAACAGTTGGGG-GTATTC
>KX523987.1 .
AGAACAATGTACAACTCTTATCGATAAGCCATTGG---A-GGGCAA--GT----------
---CTGGTGCCAGCAGCCGCGGTAATTCCAGCTCCAATAGCGTATATTAACGTTGTTGCA
GTTAAAAAGCTCGTAGTTGAAGTGTGG-G-TGATC---GCTG-T---TG--TGA--G-A-
CTTCGGTC--TCT--CG---A-C--A-GT-A---AG--TCACC--C--CCT-TCCAGTAT
--CCA-G--TA--GTGGG-TATTCAGTTACT-TACTAT-T-GTGTGTTGGTCGTTTACTG
TGAGAAAATTAGAGTGTTCAAAGCAGGCGTTTGCTTGAATAGATTAGCATGGAATAATAA
TT--G-AAGGCTTT-CGTGTTCG--ATTTGATTGGTTT-GTTCATGGAAGCAAGGTTAAA
AGGAACAGTTGGGG-GTATTC
>KX524008.1 .
AGAACAATGTACAACTCTTATCGATAAGCCATTGG---A-GGGCAA--GT----------
---CTGGTGCCAGCAGCCGCGGTAATTCCAGCTCCAATAGCGTATATTAACGTTGTTGCA
GTTAAAAAGCTCGTAGTTGAAGTGTGG-G-TGATC---GCTG-T---TG--TGA--G-A-
CTTCGGTC--TCT--CG---A-C--A-GT-A---AG--TCACC--C--CCT-TCCAGTAT
--CCA-G--TA--GTGGG-TATTCAGTTACT-TACTAT-T-GTGTGTTGGTCGTTTACTG
TGAGAAAATTAGAGTGTTCAAAGCAGGCGTTTGCTTGAATAGATTAGCATGGAATAATAA
TT--G-AAGGCTTT-CGTGTTCG--ATTTGATTGGTTT-GTTCATGGAAGCAAGGTTAAA
AGGAACAGTTGGGG-GTATTC
>MG280738.1 .
AGAACAACGTACAACTCTTATCGATAAGCCATTGG---A-GGGCAA--GT----------
---CTGGTGCCAGCAGCCGCGGTAATTCCAGCTCCAATAGCGTATATTAACGTTGTTGCA
GTTAAAAAGCTCGTAGTTGAAGTGAGG-G--AGT----G-TG-TGGGTA--TGA--G-AG
CT--AG----TCT--CA---AGT--A-CTCAC--AA--CCTCC--C--CCC-TCCA--AT
--CGGTG--TA--GTGGGGTATTCAGTTATTTCACTAC-T-CC-T-TTGGTCGTTTACTG
TGAGAAAATTAGAGTGTTCAAAGCGGGCGTTTGTTTGAATAGATTAGCATGGAATAATGA
TT--G-AAGGCTTT-CGTGTTCG--ATTTGATTGGTTT-GTTCATGGAAGCAAGGTTAAA
AGGAACAGTTGGGG-GTATTC
>MG280733.1 .
AGAACAACGTACAACTCTTATCGATAAGCCATTGG---A-GGGCAA--GT----------
---CTGGTGCCAGCAGCCGCGGTAATTCCAGCTCCAATAGCGTATATTAACGTTGTTGCA
GTTAAAAAGCTCGTAGTTGAAGTGAGG-G--AGT----G-TG-TGGGTA--TGA--G-AG
CT--AG----TCT--CA---AGT--A-CTCAC--AA--CCTCC--C--CCC-TCCA--AT
--CGGTG--TA--GTGGGGTATTCAGTTATTTCACTAC-T-CC-T-TTGGTCGTTTACTG
TGAGAAAATTAGAGTGTTCAAAGCGGGCGTTTGTTTGAATAGATTAGCATGGAATAATGA
TT--G-AAGGCTTT-CGTGTTCG--ATTTGATTGGTTT-GTTCATGGAAGCAAGGTTAAA
AGGAACAGTTGGGG-GTATTC
>KU892248.1 .
AGAACAACGTACAACTCTTATCGATAAGCCATTGG---A-GGGCAA--GT----------
---CTGGTGCCAGCAGCCGCGGTAATTCCAGCTCCAATAGCGTATATTAACGTTGTTGCA
GTTAAAAAGCTCGTAGTTGAAGTGAGG-G--AGT----G-TG-TGGGTA--TGA--G-AG
CT--AG----TCT--CA---AGT--A-CTTAC--AA--CCTCC--C--CCC-TCCA--AT
--CGGTG--TA--GTGGGGTATTCAGTTATTCTACTAC-T-CC-T-TTGGTCGTTTACTG
TGAGAAAATTAGAGTGTTCAAAGCGGGCGTTTGTTTGAATAGATTAGCATGGAATAATGA
TT--G-AAGGCTTT-CGTGTTCG--ATTTGATTGGTTT-GTTCATGGAAGCAAGGTTAAA
AGGAACAGTTGGGG-GTATTC
>KU892247.1 .
AGAACAACGTACAACTCTTATCGATAAGCCATTGG---A-GGGCAA--GT----------
---CTGGTGCCAGCAGCCGCGGTAATTCCAGCTCCAATAGCGTATATTAACGTTGTTGCA
GTTAAAAAGCTCGTAGTTGAAGTGAGG-G--AGT----G-TG-TGGGTA--TGA--G-AG
CT--AG----TCT--CA---AGT--A-CTTAC--AA--CCTCC--C--CCC-TCCA--AT
--CGGTG--TA--GTGGGGTATTCAGTTATTCTACTAC-T-CC-T-TTGGTCGTTTACTG
TGAGAAAATTAGAGTGTTCAAAGCGGGCGTTTGTTTGAATAGATTAGCATGGAATAATGA
TT--G-AAGGCTTT-CGTGTTCG--ATTTGATTGGTTT-GTTCATGGAAGCAAGGTTAAA
AGGAACAGTTGGGG-GTATTC
>KU892246.1 .
AGAACAACGTACAACTCTTATCGATAAGCCATTGG---A-GGGCAA--GT----------
---CTGGTGCCAGCAGCCGCGGTAATTCCAGCTCCAATAGCGTATATTAACGTTGTTGCA
GTTAAAAAGCTCGTAGTTGAAGTGAGG-G--AGT----G-TG-TGGGTA--TGA--G-AG
CT--AG----TCT--CA---AGT--A-CTTAC--AA--CCTCC--C--CCC-TCCA--AT
--CGGTG--TA--GTGGGGTATTCAGTTATTCTACTAC-T-CC-T-TTGGTCGTTTACTG
TGAGAAAATTAGAGTGTTCAAAGCGGGCGTTTGTTTGAATAGATTAGCATGGAATAATGA
TT--G-AAGGCTTT-CGTGTTCG--ATTTGATTGGTTT-GTTCATGGAAGCAAGGTTAAA
AGGAACAGTTGGGG-GTATTC
>KU892245.1 .
AGAACAACGTACAACTCTTATCGATAAGCCATTGG---A-GGGCAA--GT----------
---CTGGTGCCAGCAGCCGCGGTAATTCCAGCTCCAATAGCGTATATTAACGTTGTTGCA
GTTAAAAAGCTCGTAGTTGAAGTGAGG-G--AGT----G-TG-TGGGTA--TGA--G-AG
CT--AG----TCT--CA---AGT--A-CTTAC--AA--CCTCC--C--CCC-TCCA--AT
--CGGTG--TA--GTGGGGTATTCAGTTATTCTACTAC-T-CC-T-TTGGTCGTTTACTG
TGAGAAAATTAGAGTGTTCAAAGCGGGCGTTTGTTTGAATAGATTAGCATGGAATAATGA
TT--G-AAGGCTTT-CGTGTTCG--ATTTGATTGGTTT-GTTCATGGAAGCAAGGTTAAA
AGGAACAGTTGGGG-GTATTC
>KX524051.1 .
AGAACAACGTACAACTCTTATCGATAAGCCATTGG---A-GGGCAA--GT----------
---CTGGTGCCAGCAGCCGCGGTAATTCCAGCTCCAATAGCGTATATTAACGTTGTTGCA
GTTAAAAAGCTCGTAGTTGAAGTGAGG-G--AGT----G-TG-TGGGTA--TGA--G-AG
CT--AG----TCT--CA---AGT--A-CTTAC--AA--CCTCC--C--CCC-TCCA--AT
--CGGTG--TA--GTGGGGTATTCAGTTATTCTACTAC-T-CC-T-TTGGTCGTTTACTG
TGAGAAAATTAGAGTGTTCAAAGCGGGCGTTTGTTTGAATAGATTAGCATGGAATAATGA
TT--G-AAGGCTTT-CGTGTTCG--ATTTGATTGGTTT-GTTCATGGAAGCAAGGTTAAA
AGGAACAGTTGGGG-GTATTC
>KX524049.1 .
AGAACAACGTACAACTCTTATCGATAAGCCATTGG---A-GGGCAA--GT----------
---CTGGTGCCAGCAGCCGCGGTAATTCCAGCTCCAATAGCGTATATTAACGTTGTTGCA
GTTAAAAAGCTCGTAGTTGAAGTGAGG-G--AGT----G-TG-TGGGTA--TGA--G-AG
CT--AG----TCT--CA---AGT--A-CTTAC--AA--CCTCC--C--CCC-TCCA--AT
--CGGTG--TA--GTGGGGTATTCAGTTATTCTACTAC-T-CC-T-TTGGTCGTTTACTG
TGAGAAAATTAGAGTGTTCAAAGCGGGCGTTTGTTTGAATAGATTAGCATGGAATAATGA
TT--G-AAGGCTTT-CGTGTTCG--ATTTGATTGGTTT-GTTCATGGAAGCAAGGTTAAA
AGGAACAGTTGGGG-GTATTC
>KX524048.1 .
AGAACAACGTACAACTCTTATCGATAAGCCATTGG---A-GGGCAA--GT----------
---CTGGTGCCAGCAGCCGCGGTAATTCCAGCTCCAATAGCGTATATTAACGTTGTTGCA
GTTAAAAAGCTCGTAGTTGAAGTGAGG-G--AGT----G-TG-TGGGTA--TGA--G-AG
CT--AG----TCT--CA---AGT--A-CTTAC--AA--CCTCC--C--CCC-TCCA--AT
--CGGTG--TA--GTGGGGTATTCAGTTATTCTACTAC-T-CC-T-TTGGTCGTTTACTG
TGAGAAAATTAGAGTGTTCAAAGCGGGCGTTTGTTTGAATAGATTAGCATGGAATAATGA
TT--G-AAGGCTTT-CGTGTTCG--ATTTGATTGGTTT-GTTCATGGAAGCAAGGTTAAA
AGGAACAGTTGGGG-GTATTC
>KX523981.1 .
AGAACAACGTACAACTCTTATCGATAAGCCATTGG---A-GGGCAA--GT----------
---CTGGTGCCAGCAGCCGCGGTAATTCCAGCTCCAATAGCGTATATTAACGTTGTTGCA
GTTAAAAAGCTCGTAGTTGAAGTGAGG-G--AGT----G-TG-TGGGTA--TGA--G-AG
CT--AG----TCT--CA---AGT--A-CTTAC--AA--CCTCC--C--CCC-TCCA--AT
--CGGTG--TA--GTGGGGTATTCAGTTATTCTACTAC-T-CC-T-TTGGTCGTTTACTG
TGAGAAAATTAGAGTGTTCAAAGCGGGCGTTTGTTTGAATAGATTAGCATGGAATAATGA
TT--G-AAGGCTTT-CGTGTTCG--ATTTGATTGGTTT-GTTCATGGAAGCAAGGTTAAA
AGGAACAGTTGGGG-GTATTC
>KX524043.1 .
AGAACAACGTACAACTCTTATCGATAAGCCATTGG---A-GGGCAA--GT----------
---CTGGTGCCAGCAGCCGCGGTAATTCCAGCTCCAATAGCGTATATTAACGTTGTTGCA
GTTAAAAAGCTCGTAGTTGAAGTGAGG-G--AGT----G-TG-TGGGTA--TGA--G-AG
CT--AG----TCT--CA---AGT--A-CTTAC--AA--CCTCC--C--CCC-TCCA--AT
--CGGTG--TA--GTGGGGTATTCAGTTATTCTACTAC-T-CC-T-TTGGTCGTTTACTG
TGAGAAAATTAGAGTGTTCAAAGCGGGCGTTTGTTTGAATAGATTAGCATGGAATAATGA
TT--G-AAGGCTTT-CGTGTTCG--ATTTGATTGGTTT-GTTCATGGAAGCAAGGTTAAA
AGGAACAGTTGGGG-GTATTC
>KX524027.1 .
AGAACAACGTACAACTCTTATCGATAAGCCATTGG---A-GGGCAA--GT----------
---CTGGTGCCAGCAGCCGCGGTAATTCCAGCTCCAATAGCGTATATTAACGTTGTTGCA
GTTAAAAAGCTCGTAGTTGAAGTGAGG-G--AGT----G-TG-TGGGTA--TGA--G-AG
CT--AG----TCT--CA---AGT--A-CTTAC--AA--CCTCC--C--CCC-TCCA--AT
--CGGTG--TA--GTGGGGTATTCAGTTATTCTACTAC-T-CC-T-TTGGTCGTTTACTG
TGAGAAAATTAGAGTGTTCAAAGCGGGCGTTTGTTTGAATAGATTAGCATGGAATAATGA
TT--G-AAGGCTTT-CGTGTTCG--ATTTGATTGGTTT-GTTCATGGAAGCAAGGTTAAA
AGGAACAGTTGGGG-GTATTC
>KX524013.1 .
AGAACAACGTACAACTCTTATCGATAAGCCATTGG---A-GGGCAA--GT----------
---CTGGTGCCAGCAGCCGCGGTAATTCCAGCTCCAATAGCGTATATTAACGTTGTTGCA
GTTAAAAAGCTCGTAGTTGAAGTGAGG-G--AGT----G-TG-TGGGTA--TGA--G-AG
CT--AG----TCT--CA---AGT--A-CTTAC--AA--CCTCC--C--CCC-TCCA--AT
--CGGTG--TA--GTGGGGTATTCAGTTATTCTACTAC-T-CC-T-TTGGTCGTTTACTG
TGAGAAAATTAGAGTGTTCAAAGCGGGCGTTTGTTTGAATAGATTAGCATGGAATAATGA
TT--G-AAGGCTTT-CGTGTTCG--ATTTGATTGGTTT-GTTCATGGAAGCAAGGTTAAA
AGGAACAGTTGGGG-GTATTC
>KX523977.1 .
AGAACAACGTACAACTCTTATCGATAAGCCATTGG---A-GGGCAA--GT----------
---CTGGTGCCAGCAGCCGCGGTAATTCCAGCTCCAATAGCGTATATTAACGTTGTTGCA
GTTAAAAAGCTCGTAGTTGAAGTGAGG-G--AGT----G-TG-TGGGTA--TGA--G-AG
CT--AG----TCT--CA---AGT--A-CTTAC--AA--CCTCC--C--CCC-TCCA--AT
--CGGTG--TA--GTGGGGTATTCAGTTATTCTACTAC-T-CC-T-TTGGTCGTTTACTG
TGAGAAAATTAGAGTGTTCAAAGCGGGCGTTTGTTTGAATAGATTAGCATGGAATAATGA
TT--G-AAGGCTTT-CGTGTTCG--ATTTGATTGGTTT-GTTCATGGAAGCAAGGTTAAA
AGGAACAGTTGGGG-GTATTC
>KX524022.1 .
AGAACAACGTACAACTCTTATCGATAAGCCATTGG---A-GGGCAA--GT----------
---CTGGTGCCAGCAGCCGCGGTAATTCCAGCTCCAATAGCGTATATTAACGTTGTTGCA
GTTAAAAAGCTCGTAGTTGAAGTGAGG-G--AGT----G-TG-TGGGTA--TGA--G-AG
CT--AG----TCT--CA---AGT--A-CTTAC--AA--CCTCC--C--CCC-TCCA--AT
--CGGTG--TA--GTGGGGTATTCAGTTATTCTACTAC-T-CC-T-TTGGTCGTTTACTG
TGAGAAAATTAGAGTGTTCAAAGCGGGCGTTTGTTTGAATAGATTAGCATGGAATAATGA
TT--G-AAGGCTTT-CGTGTTCG--ATTTGATTGGTTT-GTTCATGGAAGCAAGGTTAAA
AGGAACAGTTGGGG-GTATTC
>KX524010.1 .
AGAACAACGTACAACTCTTATCGATAAGCCATTGG---A-GGGCAA--GT----------
---CTGGTGCCAGCAGCCGCGGTAATTCCAGCTCCAATAGCGTATATTAACGTTGTTGCA
GTTAAAAAGCTCGTAGTTGAAGTGAGG-G--AGT----G-TG-TGGGTA--TGA--G-AG
CT--AG----TCT--CA---AGT--A-CTTAC--AA--CCTCC--C--CCC-TCCA--AT
--CGGTG--TA--GTGGGGTATTCAGTTATTCTACTAC-T-CC-T-TTGGTCGTTTACTG
TGAGAAAATTAGAGTGTTCAAAGCGGGCGTTTGTTTGAATAGATTAGCATGGAATAATGA
TT--G-AAGGCTTT-CGTGTTCG--ATTTGATTGGTTT-GTTCATGGAAGCAAGGTTAAA
AGGAACAGTTGGGG-GTATTC
>KX523999.1 .
AGAACAACGTACAACTCTTATCGATAAGCCATTGG---A-GGGCAA--GT----------
---CTGGTGCCAGCAGCCGCGGTAATTCCAGCTCCAATAGCGTATATTAACGTTGTTGCA
GTTAAAAAGCTCGTAGTTGAAGTGAGG-G--AGT----G-TG-TGGGTA--TGA--G-AG
CT--AG----TCT--CA---AGT--A-CTTAC--AA--CCTCC--C--CCC-TCCA--AT
--CGGTG--TA--GTGGGGTATTCAGTTATTCTACTAC-T-CC-T-TTGGTCGTTTACTG
TGAGAAAATTAGAGTGTTCAAAGCGGGCGTTTGTTTGAATAGATTAGCATGGAATAATGA
TT--G-AAGGCTTT-CGTGTTCG--ATTTGATTGGTTT-GTTCATGGAAGCAAGGTTAAA
AGGAACAGTTGGGG-GTATTC
>KX524009.1 .
AGAACAACGTACAACTCTTATCGATAAGCCATTGG---A-GGGCAA--GT----------
---CTGGTGCCAGCAGCCGCGGTAATTCCAGCTCCAATAGCGTATATTAACGTTGTTGCA
GTTAAAAAGCTCGTAGTTGAAGTGAGG-G--AGT----G-TG-TGGGTA--TGA--G-AG
CT--AG----TCT--CA---AGT--A-CTTAC--AA--CCTCC--C--CCC-TCCA--AT
--CGGTG--TA--GTGGGGTATTCACTTATTCTACTAC-T-CC-T-TTGGTCGTTTACTG
TGAGAAAATTAGAGTGTTCAAAGCGGGCGTTTGTTTGAATAGATTAGCATGGAATAATGA
TT--G-AAGGCTTT-CGTGTTCG--ATTTGATTGGTTT-GTTCATGGAAGCAAGGTTAAA
AGGAACAGTTGGGG-GTATTC
>KX524029.1 .
AGAACAACGTACAACTCTTATCGATAAGCCATTGG---A-GGGCAA--GT----------
---CTGGTGCCAGCAGCCGCGGTAATTCCAGCTCCAATAGCGTATATTAACGTTGTTGCA
GTTAAAAAGCTCGTAGTTGAAGTGAGG-G--AGT----G-TG-TGGGTA--TGA--G-AG
CT--AG----TCT--CA---AGT--A-CTTAC--AA--CCTCC--C--CCC-TCCA--AT
--CGGTG--TA--GTGGGGTATTCACTTATTCTACTAC-T-CC-T-TTGGTCGTTTACTG
TGAGAAAATTAGAGTGTTCAAAGCGGGCGTTTGTTTGAATAGATTAGCATGGAATAATGA
TT--G-AAGGCTTT-CGTGTTCG--ATTTGATTGGTTT-GTTCATGGAAGCAAGGTTAAA
AGGAACAGTTGGGG-GTATTC
>KX524025.1 .
AGAACAACGTACAACTCTTATCGATAAGCCATTGG---A-GGGCAA--GT----------
---CTGGTGCCAGCAGCCGCGGTAATTCCAGCTCCAATAGCGTATATTAACGTTGTTGCA
GTTAAAAAGCTCGTAGTTGAAGTGAGG-G--AGT----G-TG-TGGGTA--TGA--G-AG
CT--AG----TCT--CA---AGT--A-CTTAC--AA--CCTCC--C--CCC-TCCA--AT
--CGGTG--TA--GTGGGGTATTCACTTATTCTACTAC-T-CC-T-TTGGTCGTTTACTG
TGAGAAAATTAGAGTGTTCAAAGCGGGCGTTTGTTTGAATAGATTAGCATGGAATAATGA
TT--G-AAGGCTTT-CGTGTTCG--ATTTGATTGGTTT-GTTCATGGAAGCAAGGTTAAA
AGGAACAGTTGGGG-GTATTC
>KX524001.1 .
AGAACAACGTACAACTCTTATCGATAAGCCATTGG---A-GGGCAA--GT----------
---CTGGTGCCAGCAGCCGCGGTAATTCCAGCTCCAATAGCGTATATTAACGTTGTTGCA
GTTAAAAAGCTCGTAGTTGAAGTGAGG-G--AGT----G-TG-TGGGTA--TGA--G-AG
CT--AG----TCT--CA---AGT--A-CTTAC--AA--CCTCC--C--CCC-TCCA--AT
--CGGTG--TA--GTGGGGTATTCACTTATTCTACTAC-T-CC-T-TTGGTCGTTTACTG
TGAGAAAATTAGAGTGTTCAAAGCGGGCGTTTGTTTGAATAGATTAGCATGGAATAATGA
TT--G-AAGGCTTT-CGTGTTCG--ATTTGATTGGTTT-GTTCATGGAAGCAAGGTTAAA
AGGAACAGTTGGGG-GTATTC
>KX524024.1 .
AGAACAACGTACAACTCTTATCGATAAGCCATTGG---A-GGGCAA--GT----------
---CTGGTGCCAGCAGCCGCGGTAATTCCAGCTCCAATAGCGTATATTAACGTTGTTGCA
GTTAAAAAGCTCGTAGTTGAAGTGAGG-G--AGT----G-TG-TGGGTA--TGA--G-AG
CT--AG----TCT--CA---AGT--A-CTTAC--AA--CCTCC--C--CCC-TCCA--AT
--CGGTG--TA--GTGGGGTATTCAGTTATTCTACTAC-T-CC-T-TTGGTCGTTTACTG
TGAGAAAATTAGAGTGTTCAAAGCGGGCGTTTGTTTGAATAGATTAGCATGGAATAATGA
TT--G-AAGGCTTT-CGTGTTCG--ATTTGATTGGTTT-GTTCATGGAAGCAAGGTTAAA
AGGAACAGTTGGGG-GTATTC
>KX523983.1 .
NNNACAACGTACAACTCTTATCGATAAGCCATTGG---A-GGGCAA--GT----------
---CTGGTGCCAGCAGCCGCGGTAATTCCAGCTCCAATAGCGTATATTAACGTTGTTGCA
GTTAAAAAGCTCGTAGTTGAAGTGAGG-G--AGT----G-TG-TGGGTA--TGA--G-AG
CT--AG----TCT--CA---AGT--A-CTTAC--AA--CCTCC--C--CCC-TCCA--AT
--CGGTG--TA--GTGGGGTATTCAGTTATTCTACTAC-T-CC-T-TTGGTCGTTTACTG
TGAGAAAATTAGAGTGTTCAAAGCGGGCGTTTGTTTGAATAGATTAGCATGGAATAATGA
TT--G-AAGGCTTT-CGTGTTCG--ATTTGATTGGTTT-GTTCATGGAAGCAAGGTTAAA
AGGAACAGTTGGGG-GTATTC
>KX524042.1 .
AGAACAACGTACAACTCTTATCGATAAGCCATTGG---A-GGGCAA--GT----------
---CTGGTGCCAGCAGCCGCGGTAATTCCAGCTCCAATAGCGTATATTAACGTTGTTGCA
GTTAAAAAGCTCGTAGTTGAAGTGAGG-G--AGT----G-TG-TGGGTA--TGA--G-AG
CT--AG----TCT--CA---AGT--A-CTTAC--AA--CCTCC--C--CCC-TCCA--AT
--CGGTG--TA--GTGGGGTATTCAGTTATTCTACTAC-T-CC-T-TTGGTCGTTTACTG
TGAGAAAATTAGAGTGTTCAAAGCGGGCGTTTGTTTGAATAGATTAGCATGGAATAATGA
TT--G-AAGGCTTT-CGTGTTCG--ATTTGATTGGTTT-GTTCATGGAAGCAAGGTTAAA
AGGAACAGTTGGGG-GTATTC
>HQ641645.1 .
AGAACAACGTACAACTCTTATCGATAAGCCATTGG---A-GGGCAA--GT----------
---CTGGTGCCAGCAGCCGCGGTAATTCCAGCTCCAATAGCGTATATTAACGTTGTTGCA
GTTAAAAAGCTCGTAGTTGAAGTGAGG-G--AGT----G-TG-TGGGTA--TGA--G-AG
CT--AG----TCT--CA---AGT--A-CTTAC--AA--CCTCC--C--CCC-TCCA--AT
--CGGTG--TA--GTGGGGTATTCACTTACTTCACTAC-T-CC-T-TTGGTCGTTTACTG
TGAGAAAATTAGAGTGTTCAGAGCGGGCGTTTGTTTGAATAGATTAGCATGGAATAATGA
TT--G-AAGGCTTT-CGTGTTCG--ATTTGATTGGTTT-GTTCATGGAAGCAAGGTTAAA
AGGAACAGTTGGGG-GTATTC
>KX523994.1 .
AGAACAACGTACAACTCTTATCGATAAGCCATTGG---A-GGGCAA--GT----------
---CTGGTGCCAGCAGCCGCGGTAATTCCAGCTCCAATAGCGTATATTAACGTTGTTGCA
GTTAAAAAGCTCGTAGTTGAAGTGAGG-G--AGT----G-TG-TGGGTA--TGA--G-AG
CT--AG----TCT--CA---AGT--A-CTTAC--AA--CCTCC--C--CCC-TCCA--AT
--CGGTG--TA--GTGGGGTATTCAGTTATTCTACTAC-T-CC-T-TTGGTCGTTTACTG
TGAGAAAATTAGAGTGTTCAAAGCGGGCGTTTGTTTGAATAGATTAGCATGGAATAATGA
TT--G-AAGGCTTT-CGTGTTCG--ATTTGATTGGTTT-GTTCATGGAAGCAAGGTTAAA
AGGAACAGTTGGGG-GTATTC
>KY438952.1 .
AGAACAACGTACAACTCTTATCGATAAGCCATTGG---A-GGGCAA--GT----------
---CTGGTGCCAGCAGCCGCGGTAATTCCAGCTCCAATAGCGTATATTAACGTTGTTGCA
GTTAAAAAGCTCGTAGTTGAAGTGAGG-G--AGT----G-TG-TGGGTA--TGA--G-AG
CT--AG----TCT--CA---AGT--A-CTCAC--AA--CCTCC--C--CCC-TCCA--AT
--CGGTG--TA--GTGGGGTATTCAGTTATTTCACTAC-T-CC-T-TTGGTCGTTTACTG
TGAGAAAATTAGAGTGTTCAAAGCGGGCGTTTGTTTGAATAGATTAGCATGGAATAATGA
TT--G-AAGGCTTT-CGTGTTCG--ATTTGATTGGTTT-GTTCATGGAAGCAAGGTTAAA
AGGAACAGTTGGGG-GTATTC
>KY438951.1 .
AGAACAACGTACAACTCTTATCGATAAGCCATTGG---A-GGGCAA--GT----------
---CTGGTGCCAGCAGCCGCGGTAATTCCAGCTCCAATAGCGTATATTAACGTTGTTGCA
GTTAAAAAGCTCGTAGTTGAAGTGAGG-G--AGT----G-TG-TGGGTA--TGA--G-AG
CT--AG----TCT--CA---AGT--A-CTCAC--AA--CCTCC--C--CCC-TCCA--AT
--CGGTG--TA--GTGGGGTATTCAGTTATTTCACTAC-T-CC-T-TTGGTCGTTTACTG
TGAGAAAATTAGAGTGTTCAAAGCGGGCGTTTGTTTGAATAGATTAGCATGGAATAATGA
TT--G-AAGGCTTT-CGTGTTCG--ATTTGATTGGTTT-GTTCATGGAAGCAAGGTTAAA
AGGAACAGTTGGGG-GTATTC
>MG280737.1 .
AGAACAACGTACAACTCTTATCGATAAGCCATTGG---A-GGGCAA--GT----------
---CTGGTGCCAGCAGCCGCGGTAATTCCAGCTCCAATAGCGTATATTAACGTTGTTGCA
GTTAAAAAGCTCGTAGTTGAAGTGAGG-G--AGT----G-TG-TGG-TAA-TGA--G-AG
CT--AG----TTT--CA---AGT--A-GTCAC--AA--CCTCC--C--CCC-TCCA--AT
--CGGTG--TA--GTGGGGTATTCAGTTATTTCACTAC-T-CC-T-TTGGTCGTTTACTG
TGAGAAAATTAGAGTGTTCAAAGCGGGCGTTTGTTTGAATAGATTAGCATGGAATAATGA
TT--G-AAGGCTTT-CGTGTTCG--ATTTGATTGGTTT-GTTCATGGAAGCAAGGTTAAA
AGGAACAGTTGGGG-GTATTC
>KY438958.1 .
AGAACAACGTACAACTCTTATCGATAAGCCATTGG---A-GGGCAA--GT----------
---CTGGTGCCAGCAGCCGCGGTAATTCCAGCTCCAATAGCGTATATTAACGTTGTTGCA
GTTAAAAAGCTCGTAGTTGAAGTGAGG-G--AGT----G-TG-TGG-TAA-TGA--G-AG
CT--AG----TTT--CA---AGT--A-GTCAC--AA--CCTCC--C--CCC-TCCA--AT
--CGGTG--TA--GTGGGGTATTCAGTTATTTCACTAC-T-CC-T-TTGGTCGTTTACTG
TGAGAAAATTAGAGTGTTCAAAGCGGGCGTTTGTTTGAATAGATTAGCATGGAATAATGA
TT--G-AAGGCTTT-CGTGTTCG--ATTTGATTGGTTT-GTTCATGGAAGCAAGGTTAAA
AGGAACAGTTGGGG-GTATTC
>KY438954.1 .
AGAACAACGTACAACTCTTATCGATAAGCCATTGG---A-GGGCAA--GT----------
---CTGGTGCCAGCAGCCGCGGTAATTCCAGCTCCAATAGCGTATATTAACGTTGTTGCA
GTTAAAAAGCTCGTAGTTGAAGTGAGG-G--AGT----G-TG-TGGGTA--TGA--G-AG
CT--AG----TCT--CA---AGT--A-CTCAC--AA--CCTCC--C--CCC-TCCA--AT
--CGGTG--TA--GTGGGGTATTCAGTTATTTCACTAC-T-CC-T-TTGGTCGTTTACTG
TGAGAAAATTAGAGTGTTCAAAGCGGGCGTTTGTTTGAATAGATTAGCATGGAATAATGA
TT--G-AAGGCTTT-CGTGTTCG--ATTTGATTGGTTT-GTTCATGGAAGCAAGGTTAAA
AGGAACAGTTGGGG-GTATTC
>KY438948.1 .
AGAACAACGTAAAACTCTTATCGATAAGCCATTGG---A-GGGCAA--GT----------
---CTGGTGCCAGCAGCCGCGGTAATTCCAGCTCCAATAGCGTATATTAACGTTGTTGCA
GTTAAAAAGCTCGTAGTTGAAGTGAGG-G--AGT----G-TG-TGAGTA--TGA--G-AG
CT--AG----TCT--CA---AGT--G-CTCAC--AA--CCTCC--C--CCC-TCCA--AT
--GGGTG--TA--TTGGGGTATTCATTTACTTCATTAC-T-CC-T-TTGGTCGTTTACTG
TGAGAAAATTAGAGTGTTCAAAGCGGGCGTTTGTTTGAATAGATTAGCATGGAATAATGA
TT--G-AAGGCTTT-CGTGTTCG--ATTTGATTGGTTT-GTTCATGGAAGCAAGGTTAAA
AGGAACAGTTGGGG-GTATTC
>KY438950.1 .
AGAACAACGTACAACTCTTATCGATAAGCCATTGG---A-GGGCAA--GT----------
---CTGGTGCCAGCAGCCGCGGTAATTCCAGCTCCAATAGCGTATATTAACGTTGTTGCA
GTTAAAAAGCTCGTAGTTGAAGTGAGG-G--AGT----G-TG-TGGGTA--TGA--G-AG
CT--AG----TCT--CA---AGT--A-CTCAC--AA--CCTCC--C--CCC-TCCA--AT
--CGGTG--TA--GTGGGGTATTCAGTTATTTCACTAC-T-CC-T-TTGGTCGTTTACTG
TGAGAAAATTAGAGTGTTCAAAGCGGGCGTTTGTTTGAATAGATTAGCATGGAATAATGA
TT--G-AAGGCTTT-CGTGTTCG--ATTTGATTGGTTT-GTTCATGGAAGCAAGGTTAAA
AGGAACAGTTGGGG-GTATTC
>MG280730.1 .
AGAACAACGTAAAACTCTTATCGATAAGCCATTGG---A-GGGCAA--GT----------
---CTGGTGCCAGCAGCCGCGGTAATTCCAGCTCCAATAGCGTATATTAACGTTGTTGCA
GTTAAAAAGCTCGTAGTTGAAGTGAGG-G--AGT----G-TG-TGAGTA--TGA--G-AG
CT--CG----TCT--CA---AGT--G-CTCAC--AA--CCTCC--C--CCT-TCCA--AT
--GGGTG--TA--TTGGGGTATTCATTTACTTCATTAC-T-CC-T-TTGGTCGTTTACTG
TGAGAAAATTAGAGTGTTCAAAGCGGGCGTTTGTTTGAATAGATTAGCATGGAATAATGA
TT--G-AAGGCTTT-CGTGTTCG--ATTTGATTGGTTT-GTTCATGGAAGCAAGGTTAAA
AGGAACAGTTGGGG-GTATTC
